# Supplementary material for: 1-Methyl-3-p-tolyl-3,3a,4,9b-tetra­hydro-1H-chromeno[4,3-c]isoxazole-3a-carbonitrile
Source: Acta Crystallogr Sect E Struct Rep Online. 2011 Jun 18;67(Pt 7):o1695. doi: 10.1107/S1600536811021829 (PMC3152008; doi:10.1107/S1600536811021829)
Supplement: Supplementary file 2 [file e-67-o1695-Isup2.hkl]

#
# h,k,l, Fc-squared, Fo-squared, sigma(Fo-squared) and status flag
#
data_I
_shelx_title ' SAMI2 in P2(1)/c'
_shelx_refln_list_code          4
_shelx_F_calc_maximum      145.09
_exptl_crystal_F_000       648.00
_reflns_d_resolution_high  0.7723
 
loop_
 _symmetry_equiv_pos_as_xyz
 'x, y, z'
 '-x, y+1/2, -z+1/2'
 '-x, -y, -z'
 'x, -y-1/2, z-1/2'
 
_cell_length_a     8.5344
_cell_length_b     7.6980
_cell_length_c    24.6017
_cell_angle_alpha  90.000
_cell_angle_beta   98.234
_cell_angle_gamma  90.000
 
_shelx_F_squared_multiplier     1.000
 
loop_
 _refln_index_h
 _refln_index_k
 _refln_index_l
 _refln_F_squared_calc
 _refln_F_squared_meas
 _refln_F_squared_sigma
 _refln_observed_status
   1   0   0      678.78      581.36     27.53 o
   2   0   0        0.04       -0.49      0.49 o
   3   0   0       22.96       25.60      1.22 o
   4   0   0      660.42      679.27     10.19 o
   5   0   0        2.22        4.53      1.50 o
   6   0   0      141.81      138.98      4.48 o
   7   0   0      230.71      208.38      7.49 o
   8   0   0      428.19      414.65     12.16 o
   9   0   0        0.36       -2.70      2.70 o
  10   0   0       15.35       14.07      3.85 o
   1   1   0     1779.07     1729.54     15.75 o
   2   1   0      794.39      791.66      7.72 o
   3   1   0     1259.92     1307.16     12.54 o
   4   1   0       34.33       51.31      1.49 o
   5   1   0        5.40        7.88      1.05 o
   6   1   0      254.24      256.31      4.99 o
   7   1   0      241.10      224.26      4.98 o
   8   1   0      384.28      382.99      8.16 o
   9   1   0       65.73       69.32      5.07 o
  10   1   0        7.50        7.34      2.44 o
   0   2   0     2031.15     1795.82     27.06 o
   1   2   0     4375.54     4230.94     43.96 o
   2   2   0      419.54      414.27      4.61 o
   3   2   0     2076.15     2094.55     19.69 o
   4   2   0        7.81        8.88      0.96 o
   5   2   0      668.25      687.10      8.63 o
   6   2   0      112.25      102.39      3.85 o
   7   2   0      812.30      788.74     13.14 o
   8   2   0       21.41       20.78      2.46 o
   9   2   0        0.22       -0.39      1.88 o
  10   2   0        2.41        0.69      2.26 o
   1   3   0      662.43      634.07      7.18 o
   2   3   0      953.58      993.86     10.06 o
   3   3   0       48.03       44.37      1.41 o
   4   3   0       48.72       41.56      2.16 o
   5   3   0       17.38       17.45      1.57 o
   6   3   0       38.83       41.97      4.37 o
   7   3   0       91.76       89.71      3.83 o
   8   3   0       46.78       43.89      3.07 o
   9   3   0        7.46        3.61      3.01 o
  10   3   0        6.21        5.44      2.47 o
   0   4   0       20.31       17.63      1.43 o
   1   4   0      230.36      229.19      3.58 o
   2   4   0      172.55      175.72      3.37 o
   3   4   0       36.00       29.77      1.69 o
   4   4   0        0.66        1.78      0.91 o
   5   4   0       25.40       23.16      2.53 o
   6   4   0      178.15      177.81      4.49 o
   7   4   0       47.38       43.37      3.04 o
   8   4   0        0.27        3.07      2.23 o
   9   4   0        6.53        8.06      2.53 o
  10   4   0        8.32        8.07      5.32 o
   1   5   0        8.81        6.90      1.02 o
   2   5   0       31.36       40.53      2.20 o
   3   5   0       37.65       38.63      2.09 o
   4   5   0      970.86      938.72     14.80 o
   5   5   0       16.64       15.36      2.12 o
   6   5   0       51.63       48.33      3.08 o
   7   5   0       13.49       14.81      2.09 o
   8   5   0       19.90       24.26      2.62 o
   9   5   0       38.45       32.81      4.65 o
   0   6   0       61.83       63.00      3.46 o
   1   6   0      153.83      160.22      3.74 o
   2   6   0        9.30        7.59      1.55 o
   3   6   0      239.26      227.04      5.70 o
   4   6   0       48.49       52.34      3.34 o
   5   6   0       59.71       56.50      3.29 o
   6   6   0        4.22        1.00      1.72 o
   7   6   0       18.92       20.63      4.87 o
   8   6   0        0.00       -1.97      1.97 o
   1   7   0      669.32      655.61     11.72 o
   2   7   0       31.79       39.46      2.91 o
   3   7   0        6.24        3.92      1.75 o
   4   7   0       38.86       39.08      3.11 o
   5   7   0        1.39        1.56      1.92 o
   6   7   0        0.11        0.82      1.99 o
   7   7   0       98.42      105.55      5.26 o
   0   8   0      219.05      204.07      8.46 o
   1   8   0        6.33        4.92      1.96 o
   2   8   0        0.40        0.70      2.16 o
   3   8   0        0.00       -2.11      2.30 o
   4   8   0       10.31        8.51      3.29 o
   5   8   0       14.35       13.89      2.65 o
   6   8   0        0.16        2.38      2.20 o
   1   9   0        0.29       -1.89      1.89 o
   2   9   0        0.67        1.04      2.15 o
   3   9   0       16.50       19.26      3.98 o
   4   9   0        7.53        9.49      2.57 o
 -10   1   1        0.17        1.84      2.16 o
  -9   1   1        2.69        4.83      2.31 o
  -8   1   1      286.50      299.69      7.01 o
  -7   1   1      435.25      433.78      6.85 o
  -6   1   1      272.42      258.33      4.56 o
  -5   1   1     1142.21     1178.68     13.81 o
  -4   1   1        3.46        3.21      1.07 o
  -3   1   1     1203.85     1230.44     11.15 o
  -2   1   1     3452.32     3341.04     25.79 o
  -1   1   1     4828.77     4624.31     33.96 o
   0   1   1      977.71      965.91      7.80 o
   1   1   1     1197.83     1153.04     11.44 o
   2   1   1     7340.33     6923.37     71.41 o
   3   1   1       55.88       52.05      1.46 o
   4   1   1      452.37      475.36      6.30 o
   5   1   1      253.66      246.01      5.06 o
   6   1   1        7.02       13.33      1.88 o
   7   1   1      183.19      169.19      4.78 o
   8   1   1        1.95        7.21      2.04 o
   9   1   1       42.60       60.43      3.69 o
  10   1   1        5.19        7.37      2.51 o
 -10   2   1        8.07        7.22      4.05 o
  -9   2   1        4.57        4.00      2.11 o
  -8   2   1       26.47       27.19      2.56 o
  -7   2   1        5.10        7.15      2.00 o
  -6   2   1       60.53       58.58      2.43 o
  -5   2   1       11.96       10.46      0.92 o
  -4   2   1       20.06       25.99      1.44 o
  -3   2   1     1447.57     1395.21     13.50 o
  -2   2   1       18.44       19.81      0.76 o
  -1   2   1       94.09       85.82      1.46 o
   0   2   1      640.94      636.77      6.36 o
   1   2   1    14300.42    13732.03    141.39 o
   2   2   1     1515.13     1484.16     16.25 o
   3   2   1      841.02      875.70      9.55 o
   4   2   1      234.00      262.76      3.45 o
   5   2   1       12.25       12.29      1.06 o
   6   2   1       74.41       76.57      2.34 o
   7   2   1       47.97       50.52      2.29 o
   8   2   1       11.67       16.62      2.36 o
   9   2   1        0.37       -0.52      1.74 o
  10   2   1        0.23       -0.14      2.21 o
 -10   3   1        2.54        1.38      3.38 o
  -9   3   1        6.72        2.91      2.04 o
  -8   3   1       43.85       48.76      3.20 o
  -7   3   1      248.09      225.02      5.76 o
  -6   3   1       73.21       68.74      2.76 o
  -5   3   1      157.95      134.81      3.39 o
  -4   3   1       18.44       18.67      1.44 o
  -3   3   1      322.02      326.30      4.48 o
  -2   3   1       29.56       32.96      1.23 o
  -1   3   1       20.44       18.37      0.87 o
   0   3   1      224.40      217.77      3.23 o
   1   3   1      297.93      278.37      4.05 o
   2   3   1     1585.55     1555.71     18.35 o
   3   3   1      538.54      591.68      7.12 o
   4   3   1       37.18       31.80      1.55 o
   5   3   1      407.47      388.57      7.37 o
   6   3   1       77.06       77.71      3.36 o
   7   3   1      235.97      212.36      5.67 o
   8   3   1        0.25        1.44      1.78 o
   9   3   1       25.11       20.72      2.78 o
  10   3   1        7.50       11.31      2.64 o
 -10   4   1        0.22        1.81      2.66 o
  -9   4   1        4.31        5.95      2.72 o
  -8   4   1       10.07        9.89      2.20 o
  -7   4   1        2.56        0.55      1.39 o
  -6   4   1      271.03      253.80      5.42 o
  -5   4   1       20.37       16.87      1.52 o
  -4   4   1      304.83      303.76      5.10 o
  -3   4   1      148.96      147.95      3.46 o
  -2   4   1       79.65       72.71      2.25 o
  -1   4   1       11.78       12.84      1.01 o
   0   4   1      186.87      186.00      3.10 o
   1   4   1       11.45       11.39      0.97 o
   2   4   1        5.79        4.67      0.79 o
   3   4   1       65.03       77.18      2.29 o
   4   4   1       76.35       74.40      2.56 o
   5   4   1        5.70        5.64      1.25 o
   6   4   1       42.51       50.94      2.97 o
   7   4   1        4.97        3.47      2.04 o
   8   4   1       60.25       65.89      4.74 o
   9   4   1        1.10       -1.65      2.07 o
  -9   5   1        2.31       -2.32      2.32 o
  -8   5   1        1.16        0.59      2.76 o
  -7   5   1        5.45        3.71      2.12 o
  -6   5   1        0.01        2.34      1.58 o
  -5   5   1       51.61       58.04      4.47 o
  -4   5   1        1.42        6.39      1.48 o
  -3   5   1        6.05        9.14      1.28 o
  -2   5   1        0.01       -0.55      0.85 o
  -1   5   1        4.29        6.47      1.00 o
   0   5   1      600.33      617.85      8.35 o
   1   5   1       57.34       56.91      1.95 o
   2   5   1        4.91        5.80      1.03 o
   3   5   1      193.71      205.27      5.31 o
   4   5   1       15.52       15.39      1.72 o
   5   5   1       73.47       78.45      3.52 o
   6   5   1        0.23        3.41      1.57 o
   7   5   1        0.98        2.16      1.62 o
   8   5   1       44.95       55.04      3.36 o
   9   5   1       11.47        9.34      2.39 o
  -8   6   1        6.26        7.30      2.46 o
  -7   6   1        4.62        5.03      2.19 o
  -6   6   1       10.18        8.76      2.08 o
  -5   6   1       46.24       42.48      3.89 o
  -4   6   1       32.55       23.98      2.62 o
  -3   6   1      201.39      191.31      5.12 o
  -2   6   1       39.86       35.44      2.45 o
  -1   6   1      306.42      292.99      6.34 o
   0   6   1       58.82       56.41      2.45 o
   1   6   1      112.11      119.51      3.23 o
   2   6   1       16.30       17.16      2.45 o
   3   6   1       73.05       74.22      3.33 o
   4   6   1        7.79        8.60      1.95 o
   5   6   1       18.16       16.34      2.30 o
   6   6   1       48.48       61.03      3.59 o
   7   6   1        0.50       -0.12      2.17 o
   8   6   1        7.79       13.32      2.93 o
  -7   7   1        0.15        6.68      2.40 o
  -6   7   1        6.78       10.49      2.39 o
  -5   7   1        4.69        6.26      2.08 o
  -4   7   1        6.92        5.88      2.06 o
  -3   7   1        8.48        8.25      3.16 o
  -2   7   1       75.58       73.73      3.57 o
  -1   7   1        6.59       10.62      2.09 o
   0   7   1        0.13        2.25      1.76 o
   1   7   1       54.04       65.86      3.67 o
   2   7   1        0.40       -1.60      1.60 o
   3   7   1       12.52       12.68      2.23 o
   4   7   1       46.19       43.06      3.20 o
   5   7   1       65.45       63.51      3.76 o
   6   7   1        0.00        0.98      2.01 o
   7   7   1        0.67        3.53      2.31 o
  -6   8   1       15.02       16.52      2.94 o
  -5   8   1        0.05        1.44      1.98 o
  -4   8   1        2.26        1.92      1.86 o
  -3   8   1        7.79        8.44      2.25 o
  -2   8   1       37.75       37.16      3.05 o
  -1   8   1       44.09       48.16      3.32 o
   0   8   1       36.47       39.24      3.10 o
   1   8   1        4.89        6.44      2.06 o
   2   8   1        8.14        9.78      2.19 o
   3   8   1        1.48        1.44      1.92 o
   4   8   1        0.39       -0.20      1.94 o
   5   8   1       10.77        9.67      2.92 o
   6   8   1       24.14       36.11      4.59 o
  -4   9   1        5.91        5.73      2.43 o
  -3   9   1        5.99        4.02      2.30 o
  -2   9   1       36.16       38.97      3.52 o
  -1   9   1        0.83       -0.42      1.91 o
   0   9   1        5.38        2.36      2.04 o
   1   9   1        1.63       -1.29      1.90 o
   2   9   1        1.76        3.05      2.23 o
   3   9   1       11.53       20.33      3.91 o
   4   9   1        0.25        0.96      2.20 o
 -10   0   2        6.20        3.19      2.99 o
  -9   0   2       20.67       31.02      7.12 o
  -8   0   2       44.84       36.97      4.07 o
  -7   0   2      859.92      892.02     16.42 o
  -6   0   2      207.76      197.54      5.41 o
  -5   0   2      174.94      171.45      5.86 o
  -4   0   2        4.49        7.47      1.28 o
  -3   0   2      647.35      665.24     10.95 o
  -2   0   2    10443.20    10229.64    105.43 o
  -1   0   2     1815.38     1649.02     32.72 o
   1   0   2    21050.88    18583.69    192.44 o
   2   0   2      190.34      201.01      3.47 o
   3   0   2      846.05      776.50     11.09 o
   4   0   2      149.34      154.13      3.49 o
   5   0   2       66.73       61.15      2.40 o
   6   0   2       17.73       19.65      2.12 o
   7   0   2      110.71       93.96      5.07 o
   8   0   2      100.51      103.64      5.85 o
   9   0   2        2.24        5.92      3.11 o
  10   0   2        5.97        8.81      3.48 o
 -10   1   2        4.80        4.87      2.30 o
  -9   1   2       10.53        8.71      2.32 o
  -8   1   2        6.54        6.64      1.89 o
  -7   1   2       81.92       79.58      3.44 o
  -6   1   2        6.79        8.29      1.20 o
  -5   1   2      158.44      180.34      3.35 o
  -4   1   2       56.96       53.30      1.58 o
  -3   1   2      530.81      557.09      6.72 o
  -2   1   2      639.20      592.75      5.00 o
  -1   1   2     6892.64     6697.15     46.94 o
   0   1   2     1342.60     1303.94      9.35 o
   1   1   2       23.94       16.07      0.79 o
   2   1   2      409.02      402.59      4.25 o
   3   1   2       16.19       25.15      0.99 o
   4   1   2      208.54      229.69      4.25 o
   5   1   2      256.42      236.31      3.53 o
   6   1   2       45.95       47.93      2.03 o
   7   1   2       60.72       62.80      3.13 o
   8   1   2        4.50        4.29      2.05 o
   9   1   2        9.19        9.70      2.31 o
  10   1   2        1.62        2.14      2.29 o
 -10   2   2        0.31        2.99      2.53 o
  -9   2   2       14.53       19.67      2.52 o
  -8   2   2       19.33       16.42      2.62 o
  -7   2   2        0.11        0.94      1.35 o
  -6   2   2       28.02       26.45      1.78 o
  -5   2   2      418.18      415.47      7.40 o
  -4   2   2     1065.19     1114.21     14.15 o
  -3   2   2       92.48      105.10      2.19 o
  -2   2   2     2043.78     2104.01     19.43 o
  -1   2   2       34.36       36.24      0.94 o
   0   2   2     1582.17     1570.27     14.62 o
   1   2   2     3433.48     3330.66     26.98 o
   2   2   2     1674.95     1604.04     16.07 o
   3   2   2      226.84      223.07      2.93 o
   4   2   2      107.64      121.46      2.02 o
   5   2   2        7.96        7.98      0.85 o
   6   2   2       76.53       74.97      2.25 o
   7   2   2      302.27      296.75      5.57 o
   8   2   2      160.86      162.21      6.05 o
   9   2   2       22.46       24.94      2.88 o
  10   2   2        3.15       -2.10      2.10 o
 -10   3   2        5.55        6.30      2.81 o
  -9   3   2        8.86        9.23      2.31 o
  -8   3   2       36.90       38.22      2.90 o
  -7   3   2       85.38       86.42      4.16 o
  -6   3   2      287.40      259.73      6.25 o
  -5   3   2      127.51      126.06      3.50 o
  -4   3   2      139.47      144.81      2.80 o
  -3   3   2        0.71        1.08      0.72 o
  -2   3   2      143.48      139.48      2.45 o
  -1   3   2     1288.27     1312.69     13.60 o
   0   3   2       25.43       25.00      0.99 o
   1   3   2       93.79       88.82      1.74 o
   2   3   2      206.97      222.82      3.13 o
   3   3   2      182.35      149.93      2.77 o
   4   3   2       19.21       18.13      1.15 o
   5   3   2       28.51       25.40      1.59 o
   6   3   2       39.08       42.51      2.64 o
   7   3   2        0.88        3.98      1.80 o
   8   3   2       23.42       22.85      2.57 o
   9   3   2        2.55        8.22      2.43 o
  10   3   2       86.65       86.23      5.94 o
 -10   4   2       54.75       51.82      5.56 o
  -9   4   2        3.11        5.38      3.40 o
  -8   4   2       22.79       21.92      2.24 o
  -7   4   2        0.09       -0.02      1.31 o
  -6   4   2       82.51       87.71      3.41 o
  -5   4   2       50.59       53.10      2.19 o
  -4   4   2       10.00       12.31      1.29 o
  -3   4   2      163.40      167.45      2.81 o
  -2   4   2      287.09      288.07      4.58 o
  -1   4   2       16.80       10.95      0.95 o
   0   4   2        5.97        6.14      0.84 o
   1   4   2     1432.23     1476.63     28.03 o
   2   4   2     1549.48     1588.03     16.75 o
   3   4   2      157.31      165.63      2.70 o
   4   4   2       12.42       12.25      1.24 o
   5   4   2       29.14       29.16      1.88 o
   6   4   2       20.58       20.42      2.28 o
   7   4   2        3.49        4.62      1.86 o
   8   4   2       51.69       57.66      3.62 o
   9   4   2        9.56        8.41      2.95 o
  -9   5   2        0.10       -1.03      2.47 o
  -8   5   2       54.00       67.24      3.91 o
  -7   5   2        3.18        4.75      1.86 o
  -6   5   2      157.79      142.17      4.66 o
  -5   5   2       30.67       34.03      2.59 o
  -4   5   2       15.01       10.70      1.49 o
  -3   5   2      690.93      688.76      8.37 o
  -2   5   2       31.84       30.86      1.70 o
  -1   5   2       34.75       36.05      2.05 o
   0   5   2       43.54       43.21      1.88 o
   1   5   2      231.54      219.72      4.11 o
   2   5   2      139.81      142.45      3.59 o
   3   5   2      400.72      405.35      6.45 o
   4   5   2      114.48      110.78      3.82 o
   5   5   2       89.51       95.09      3.76 o
   6   5   2      103.01       98.05      3.56 o
   7   5   2       73.88       71.16      3.43 o
   8   5   2        5.99        4.76      1.97 o
   9   5   2        1.76       -2.20      2.43 o
  -8   6   2        0.14        2.01      2.57 o
  -7   6   2        4.45        3.29      2.06 o
  -6   6   2        0.45        2.05      1.81 o
  -5   6   2       19.98       24.16      2.49 o
  -4   6   2      231.11      204.92      6.61 o
  -3   6   2       73.86       67.51      5.08 o
  -2   6   2       82.91       74.02      2.92 o
  -1   6   2       14.03       11.40      1.54 o
   0   6   2        6.05        3.11      1.13 o
   1   6   2        2.93        1.63      1.29 o
   2   6   2       15.75       21.36      2.11 o
   3   6   2        4.87        6.29      1.69 o
   4   6   2      113.20      107.15      4.05 o
   5   6   2       22.61       27.37      2.67 o
   6   6   2       10.19        8.05      2.35 o
   7   6   2        9.19        5.27      2.30 o
   8   6   2        0.81       -0.23      2.10 o
  -7   7   2        0.37        3.78      2.64 o
  -6   7   2       55.23       56.17      3.74 o
  -5   7   2       19.91       15.42      2.87 o
  -4   7   2        2.26        4.12      1.88 o
  -3   7   2        6.54        2.50      1.71 o
  -2   7   2       14.45       14.09      2.10 o
  -1   7   2      466.85      461.33      9.16 o
   0   7   2      227.95      213.45      5.72 o
   1   7   2        1.08        2.38      1.64 o
   2   7   2       85.75       82.61      3.77 o
   3   7   2       34.04       30.93      2.73 o
   4   7   2       36.81       36.78      3.01 o
   5   7   2        5.36        7.02      2.49 o
   6   7   2        2.70        3.26      2.13 o
   7   7   2        2.83        2.45      2.33 o
  -6   8   2       34.29       34.80      4.13 o
  -5   8   2       46.33       46.21      3.63 o
  -4   8   2        0.72        0.83      1.90 o
  -3   8   2        6.74        7.18      2.17 o
  -2   8   2       62.49       65.86      3.75 o
  -1   8   2       11.30       16.17      2.93 o
   0   8   2       65.96       68.19      3.71 o
   1   8   2       47.78       51.15      3.54 o
   2   8   2        1.56        0.53      1.79 o
   3   8   2        0.03        2.45      2.86 o
   4   8   2        0.42        0.63      2.04 o
   5   8   2        0.10        1.13      2.15 o
   6   8   2       23.84       34.93      3.58 o
  -4   9   2        5.20        5.02      2.73 o
  -3   9   2       12.76       16.23      2.90 o
  -2   9   2        0.83       -0.07      2.08 o
  -1   9   2        1.86       -1.30      1.94 o
   0   9   2        8.33       10.21      2.39 o
   1   9   2        0.59       -0.65      2.05 o
   2   9   2       54.31       64.60      5.80 o
   3   9   2       22.85       28.29      3.26 o
   4   9   2        1.50        0.58      2.22 o
 -10   1   3       27.51       31.51      4.31 o
  -9   1   3        0.06        0.46      1.79 o
  -8   1   3       13.03       10.20      1.95 o
  -7   1   3      130.77      120.49      4.01 o
  -6   1   3       99.99       97.13      2.61 o
  -5   1   3        1.42        0.35      0.75 o
  -4   1   3       51.26       47.40      1.93 o
  -3   1   3      335.84      296.51      3.99 o
  -2   1   3     9284.78     9033.83     68.41 o
  -1   1   3     7396.80     7104.47     51.88 o
   0   1   3     6377.21     6140.51     49.03 o
   1   1   3       19.09       22.90      0.62 o
   2   1   3      468.02      481.18      4.99 o
   3   1   3        9.20        9.97      0.71 o
   4   1   3      813.38      816.97      9.19 o
   5   1   3        8.37       11.97      1.00 o
   6   1   3       91.90       96.04      2.51 o
   7   1   3       13.90       10.29      2.07 o
   8   1   3       64.84       70.73      3.65 o
   9   1   3       38.80       35.77      5.06 o
  10   1   3        0.46       -0.01      2.37 o
 -10   2   3       21.58       23.38      4.17 o
  -9   2   3       13.93       14.33      2.28 o
  -8   2   3       63.60       55.93      3.12 o
  -7   2   3       46.62       51.55      2.56 o
  -6   2   3       18.72       17.01      1.54 o
  -5   2   3       39.23       44.34      1.89 o
  -4   2   3       30.35       34.70      1.67 o
  -3   2   3     1719.86     1731.61     17.38 o
  -2   2   3       60.86       67.10      1.64 o
  -1   2   3      470.98      478.03      5.30 o
   0   2   3      203.88      183.28      2.30 o
   1   2   3     2201.59     2099.60     19.37 o
   2   2   3       33.55       44.77      1.57 o
   3   2   3       77.17       85.75      1.66 o
   4   2   3     1047.78     1084.89     10.37 o
   5   2   3      491.49      511.11      5.77 o
   6   2   3        3.64        5.74      1.03 o
   7   2   3      284.59      298.84      5.66 o
   8   2   3       41.21       41.12      3.09 o
   9   2   3        0.24       -2.22      2.71 o
  10   2   3       18.39       27.71      3.33 o
 -10   3   3       15.30       17.15      6.31 o
  -9   3   3        1.72        0.65      1.83 o
  -8   3   3        8.21        6.63      1.91 o
  -7   3   3        0.15        2.12      1.58 o
  -6   3   3       48.69       48.21      3.41 o
  -5   3   3      216.04      201.60      4.22 o
  -4   3   3      169.88      150.73      2.84 o
  -3   3   3      226.89      208.22      3.53 o
  -2   3   3      401.54      397.77      4.85 o
  -1   3   3       87.41       89.38      1.95 o
   0   3   3        0.00        0.61      0.51 o
   1   3   3      505.49      517.67      6.11 o
   2   3   3        1.32        4.30      0.70 o
   3   3   3      132.64      173.77      2.79 o
   4   3   3      299.85      314.16      4.39 o
   5   3   3       45.80       47.83      2.00 o
   6   3   3       57.02       51.34      2.91 o
   7   3   3      172.86      179.83      5.29 o
   8   3   3       34.87       29.21      2.82 o
   9   3   3       10.74       10.66      2.59 o
  10   3   3        3.11        1.64      3.21 o
 -10   4   3        6.03        9.64      5.61 o
  -9   4   3        0.00       -2.13      2.13 o
  -8   4   3        0.34        0.06      1.55 o
  -7   4   3       18.84       15.21      1.95 o
  -6   4   3       88.84       95.85      3.17 o
  -5   4   3        4.80        7.50      1.40 o
  -4   4   3      147.11      143.50      4.37 o
  -3   4   3      144.35      168.17      2.87 o
  -2   4   3       30.18       32.55      1.49 o
  -1   4   3       53.86       60.90      1.85 o
   0   4   3      955.35      997.61     11.00 o
   1   4   3      374.81      348.44      4.83 o
   2   4   3      220.18      190.06      3.35 o
   3   4   3       15.68       15.96      1.53 o
   4   4   3       30.89       31.70      1.59 o
   5   4   3        8.88        7.46      2.50 o
   6   4   3       79.06       72.88      3.48 o
   7   4   3        0.01       -0.30      1.56 o
   8   4   3        0.74        1.24      1.88 o
   9   4   3        1.58        2.93      2.17 o
  -9   5   3        1.23       -0.23      2.90 o
  -8   5   3       30.97       38.35      3.91 o
  -7   5   3        6.41        5.12      2.00 o
  -6   5   3       39.16       38.62      2.81 o
  -5   5   3      160.49      141.68      4.05 o
  -4   5   3      183.45      172.44      3.90 o
  -3   5   3        1.86        2.61      0.85 o
  -2   5   3        0.00        0.39      0.85 o
  -1   5   3        0.57        0.30      0.91 o
   0   5   3       10.63       12.35      1.34 o
   1   5   3       65.80       64.90      2.19 o
   2   5   3       29.47       28.76      1.70 o
   3   5   3      309.11      312.74      5.06 o
   4   5   3       39.29       38.37      2.55 o
   5   5   3      102.34       86.13      3.31 o
   6   5   3       25.50       23.67      2.30 o
   7   5   3        7.52        4.84      1.76 o
   8   5   3        6.76       11.72      2.31 o
   9   5   3        1.52        1.55      2.12 o
  -8   6   3       25.07       36.75      4.05 o
  -7   6   3        2.38        3.33      2.03 o
  -6   6   3       25.92       25.99      2.64 o
  -5   6   3       65.59       72.32      4.18 o
  -4   6   3      248.90      252.49      6.23 o
  -3   6   3      358.32      355.80      5.80 o
  -2   6   3        5.09        5.48      1.46 o
  -1   6   3       38.48       39.74      2.55 o
   0   6   3       50.12       52.99      2.49 o
   1   6   3       10.20        9.68      2.29 o
   2   6   3       27.75       28.68      2.35 o
   3   6   3        1.17        1.40      1.51 o
   4   6   3        9.32       10.77      2.09 o
   5   6   3      139.70      136.28      7.21 o
   6   6   3       14.27       12.56      2.35 o
   7   6   3        4.05        5.11      2.18 o
   8   6   3        0.83       -2.06      2.06 o
  -7   7   3        1.38        2.66      2.64 o
  -6   7   3        0.40        0.68      1.93 o
  -5   7   3        2.04        4.06      1.92 o
  -4   7   3       49.56       46.90      3.15 o
  -3   7   3       71.72       70.84      4.46 o
  -2   7   3      120.25      118.36      4.27 o
  -1   7   3       70.14       73.15      4.15 o
   0   7   3        7.91        6.83      1.92 o
   1   7   3       18.22       16.03      2.19 o
   2   7   3       25.13       27.98      2.60 o
   3   7   3       30.02       29.88      2.73 o
   4   7   3       77.60       83.57      4.07 o
   5   7   3        2.56        7.65      2.19 o
   6   7   3       11.92       15.13      3.46 o
   7   7   3        0.12       -0.14      2.18 o
  -6   8   3        1.30       -0.99      2.49 o
  -5   8   3        4.32       10.20      2.51 o
  -4   8   3       10.65       11.58      2.49 o
  -3   8   3       22.17       27.51      2.92 o
  -2   8   3        0.01        0.05      2.29 o
  -1   8   3       90.98       91.56      4.22 o
   0   8   3       10.24       10.87      2.18 o
   1   8   3        3.43       -0.09      1.67 o
   2   8   3       14.61       10.19      2.93 o
   3   8   3       23.34       28.21      2.90 o
   4   8   3        4.25        3.42      2.96 o
   5   8   3        2.64        4.74      2.33 o
   6   8   3        0.92        1.30      2.42 o
  -4   9   3        4.86        4.68      3.24 o
  -3   9   3        2.16        3.20      3.24 o
  -2   9   3       38.65       46.50      3.95 o
  -1   9   3        0.00       -1.88      1.94 o
   0   9   3        2.71        3.33      2.11 o
   1   9   3        1.10        0.91      2.01 o
   2   9   3        7.35        8.73      2.53 o
   3   9   3        0.56        2.64      2.88 o
   4   9   3        7.66        9.01      2.71 o
 -11   0   4        9.61       12.11      5.68 o
 -10   0   4        5.30       -1.05      3.64 o
  -9   0   4      236.87      231.74      8.73 o
  -8   0   4      337.41      331.64     10.11 o
  -7   0   4      542.52      541.12     11.11 o
  -6   0   4      141.41      151.18      4.55 o
  -5   0   4      274.98      296.21      9.73 o
  -4   0   4     2518.68     2510.86     37.89 o
  -3   0   4       31.23       28.36      1.35 o
  -2   0   4     6421.94     6618.11     80.46 o
  -1   0   4     6477.83     6263.18     94.71 o
   0   0   4     2553.93     2632.91     40.17 o
   1   0   4     3046.89     2806.11     31.86 o
   2   0   4     3571.17     3413.89     43.66 o
   3   0   4      180.66      196.22      3.79 o
   4   0   4     2352.39     2543.21     33.72 o
   5   0   4       42.96       48.29      2.61 o
   6   0   4      115.91      101.61      3.89 o
   7   0   4      135.71      135.63      6.13 o
   8   0   4       44.43       45.85      4.45 o
   9   0   4      548.39      570.90     16.23 o
  10   0   4        4.78        4.98      3.76 o
 -10   1   4        2.36        3.33      2.96 o
  -9   1   4       28.30       30.89      2.79 o
  -8   1   4        0.02        2.14      1.57 o
  -7   1   4        8.01        7.84      1.35 o
  -6   1   4        1.51        1.03      1.04 o
  -5   1   4      110.70      107.72      2.45 o
  -4   1   4      732.93      736.82      8.80 o
  -3   1   4      970.66      948.45      9.87 o
  -2   1   4      687.41      727.47      5.96 o
  -1   1   4     2130.58     2120.39     19.22 o
   0   1   4    10366.05     9916.86     88.88 o
   1   1   4     9651.54     9455.25     79.18 o
   2   1   4     1661.56     1667.20     16.56 o
   3   1   4      306.26      326.31      3.89 o
   4   1   4      291.54      317.52      4.75 o
   5   1   4       98.82      104.10      2.19 o
   6   1   4        8.80        8.26      1.00 o
   7   1   4      116.74      119.73      3.45 o
   8   1   4        5.75        3.88      1.53 o
   9   1   4        4.40        1.20      2.13 o
  10   1   4       91.44      107.05      5.14 o
 -10   2   4        5.65       12.70      3.69 o
  -9   2   4        3.76        1.72      1.87 o
  -8   2   4       25.59       25.39      2.42 o
  -7   2   4      110.37       94.11      3.18 o
  -6   2   4        0.97        3.13      1.01 o
  -5   2   4       12.90       13.19      1.28 o
  -4   2   4     1243.49     1236.76     14.16 o
  -3   2   4     1505.99     1565.99     14.76 o
  -2   2   4       81.91       75.64      1.44 o
  -1   2   4      246.39      258.74      2.96 o
   0   2   4      236.26      236.55      3.23 o
   1   2   4     2170.67     2092.45     20.66 o
   2   2   4     3275.30     3245.95     29.60 o
   3   2   4      886.43      953.16      9.59 o
   4   2   4        0.02        2.61      0.66 o
   5   2   4       26.59       31.92      1.35 o
   6   2   4       59.08       57.85      2.11 o
   7   2   4      419.49      393.21      6.86 o
   8   2   4        1.67        2.41      1.80 o
   9   2   4       13.60       12.93      5.03 o
  10   2   4       30.03       31.36      3.49 o
 -10   3   4        8.21        6.83      3.51 o
  -9   3   4       11.85       14.92      3.23 o
  -8   3   4       43.28       40.75      2.89 o
  -7   3   4      116.76      112.79      3.53 o
  -6   3   4      222.86      199.07      4.45 o
  -5   3   4      624.77      623.28      8.34 o
  -4   3   4       99.26      120.41      2.71 o
  -3   3   4        0.03        2.86      0.77 o
  -2   3   4      214.61      195.45      2.88 o
  -1   3   4      139.88      141.37      2.53 o
   0   3   4      300.36      304.44      4.29 o
   1   3   4       24.77       26.42      1.09 o
   2   3   4       26.82       23.88      1.09 o
   3   3   4      194.01      186.28      3.22 o
   4   3   4      207.11      215.11      3.67 o
   5   3   4       69.15       70.84      2.11 o
   6   3   4        0.35       -1.11      1.39 o
   7   3   4       29.83       28.86      2.68 o
   8   3   4        0.10        0.01      1.76 o
   9   3   4        1.17        4.32      2.21 o
  10   3   4        1.80        4.56      2.67 o
 -10   4   4        0.63        1.99      3.32 o
  -9   4   4       17.19       22.24      3.28 o
  -8   4   4        2.14        0.32      1.51 o
  -7   4   4        0.12       -1.18      1.32 o
  -6   4   4       44.03       49.41      2.33 o
  -5   4   4       31.46       28.47      1.78 o
  -4   4   4      144.29      141.27      3.20 o
  -3   4   4      727.39      790.02      9.01 o
  -2   4   4        6.16        6.13      1.64 o
  -1   4   4      520.26      513.67      6.87 o
   0   4   4       37.40       34.79      1.49 o
   1   4   4      343.13      364.30      5.47 o
   2   4   4     1217.43     1270.00     14.91 o
   3   4   4      861.29      927.35     11.54 o
   4   4   4       61.91       52.98      2.49 o
   5   4   4        1.62        1.18      1.91 o
   6   4   4       38.02       35.40      2.73 o
   7   4   4       30.88       32.74      2.86 o
   8   4   4       39.27       37.45      3.74 o
   9   4   4        1.84        2.81      2.15 o
  -9   5   4        6.67        8.35      6.44 o
  -8   5   4        2.37        5.07      2.42 o
  -7   5   4        0.05        0.69      1.63 o
  -6   5   4        1.91        1.53      1.54 o
  -5   5   4      749.04      740.51     11.24 o
  -4   5   4        0.49        1.16      1.33 o
  -3   5   4      107.86      105.83      2.43 o
  -2   5   4       29.71       33.17      1.73 o
  -1   5   4      260.85      257.10      4.76 o
   0   5   4       20.07       17.07      2.01 o
   1   5   4        0.70        0.96      0.94 o
   2   5   4      112.81      107.69      2.87 o
   3   5   4      160.25      157.12      3.95 o
   4   5   4       48.36       50.44      2.84 o
   5   5   4      105.81       92.03      3.42 o
   6   5   4       30.33       37.37      2.68 o
   7   5   4        2.08       -1.46      1.46 o
   8   5   4       18.89       23.17      2.59 o
   9   5   4        4.15        4.58      2.24 o
  -8   6   4        3.48        4.07      2.61 o
  -7   6   4        0.17       -0.48      2.18 o
  -6   6   4        1.49        2.03      2.33 o
  -5   6   4       11.45       15.53      2.21 o
  -4   6   4      174.37      178.54      5.08 o
  -3   6   4       49.02       50.09      2.11 o
  -2   6   4      232.08      219.29      4.88 o
  -1   6   4       50.03       48.36      4.08 o
   0   6   4       29.76       33.27      2.15 o
   1   6   4       84.15       88.03      3.05 o
   2   6   4       14.02       14.00      1.87 o
   3   6   4       20.12       15.40      2.07 o
   4   6   4       42.27       46.10      2.97 o
   5   6   4        3.23        2.66      2.00 o
   6   6   4       21.25       17.76      2.54 o
   7   6   4        4.41        6.43      2.22 o
   8   6   4        5.35        0.82      2.24 o
  -7   7   4       19.34       26.73      3.99 o
  -6   7   4        3.07        0.33      2.28 o
  -5   7   4        2.32        3.95      1.96 o
  -4   7   4       37.60       33.34      2.81 o
  -3   7   4       19.19       22.83      3.01 o
  -2   7   4      167.20      158.89      4.90 o
  -1   7   4       10.82       14.87      2.18 o
   0   7   4      184.19      174.64      5.97 o
   1   7   4        0.01       -1.51      1.51 o
   2   7   4      117.75      111.96      4.18 o
   3   7   4        5.49        3.32      1.81 o
   4   7   4       12.36       13.41      2.37 o
   5   7   4        3.41        1.43      1.97 o
   6   7   4        3.28        4.40      2.27 o
   7   7   4        0.82        4.71      2.63 o
  -6   8   4        2.98        3.29      2.81 o
  -5   8   4       17.77       22.32      3.55 o
  -4   8   4        0.00        2.05      1.97 o
  -3   8   4        0.28       -1.71      1.71 o
  -2   8   4       47.62       50.82      3.39 o
  -1   8   4       21.34       24.11      2.81 o
   0   8   4       15.19        9.99      2.21 o
   1   8   4        6.10        5.50      1.96 o
   2   8   4        6.13        0.95      2.56 o
   3   8   4        4.03        4.59      2.23 o
   4   8   4        7.52       10.91      2.52 o
   5   8   4       11.30       15.71      2.81 o
   6   8   4        2.77       -0.39      2.25 o
  -4   9   4       30.58       32.75      4.09 o
  -3   9   4        1.81        2.19      2.53 o
  -2   9   4       24.44       27.41      3.20 o
  -1   9   4       14.60        9.97      2.51 o
   0   9   4        0.09        0.13      1.94 o
   1   9   4       10.47        8.53      2.37 o
   2   9   4        4.17        5.91      2.25 o
   3   9   4       33.51       30.97      3.51 o
   4   9   4        3.82        6.68      2.62 o
 -10   1   5       26.50       18.12      3.94 o
  -9   1   5       85.53       92.20      5.31 o
  -8   1   5      268.64      254.54      6.04 o
  -7   1   5        0.06        0.42      1.01 o
  -6   1   5      316.48      327.54      5.20 o
  -5   1   5      306.30      298.33      4.54 o
  -4   1   5       42.03       31.15      1.22 o
  -3   1   5      626.36      680.70      7.29 o
  -2   1   5     5398.54     5253.49     44.22 o
  -1   1   5     8765.78     8273.42    104.46 o
   0   1   5     2330.71     2277.97     20.53 o
   1   1   5     6974.47     6720.84     59.62 o
   2   1   5     1560.88     1559.46     16.81 o
   3   1   5      183.28      190.54      2.86 o
   4   1   5       31.50       26.08      1.42 o
   5   1   5       50.22       50.84      1.72 o
   6   1   5       19.78       22.19      1.93 o
   7   1   5       20.38       15.43      1.73 o
   8   1   5        0.77        0.94      1.42 o
   9   1   5        6.70        5.05      2.23 o
  10   1   5       20.78       29.04      3.35 o
 -10   2   5       16.65       14.78      3.56 o
  -9   2   5        5.43        5.72      2.41 o
  -8   2   5       40.66       43.23      3.52 o
  -7   2   5       62.59       67.76      2.51 o
  -6   2   5       97.33       96.45      2.62 o
  -5   2   5      587.34      574.11      7.59 o
  -4   2   5      299.52      327.30      4.76 o
  -3   2   5     2350.18     2438.10     23.99 o
  -2   2   5      361.18      366.05      4.28 o
  -1   2   5      437.98      450.17      4.65 o
   0   2   5      155.88      152.53      2.16 o
   1   2   5     1649.01     1587.85     15.85 o
   2   2   5        9.49       12.24      0.83 o
   3   2   5     5779.80     6031.57     62.58 o
   4   2   5       96.86       96.23      2.12 o
   5   2   5      580.10      591.08      7.37 o
   6   2   5       22.42       21.38      1.61 o
   7   2   5       58.98       73.83      3.35 o
   8   2   5        0.89        0.80      1.80 o
   9   2   5       36.33       45.70      3.61 o
  10   2   5       55.67       60.01      4.24 o
 -10   3   5        4.66        8.59      3.54 o
  -9   3   5        3.14        4.23      2.39 o
  -8   3   5       50.61       44.15      2.97 o
  -7   3   5      117.84      120.00      3.63 o
  -6   3   5      208.73      215.93      4.20 o
  -5   3   5        0.75        4.18      0.95 o
  -4   3   5      863.33      896.73     10.92 o
  -3   3   5     1569.17     1525.01     15.66 o
  -2   3   5      403.29      380.68      4.71 o
  -1   3   5     2270.71     2338.69     25.07 o
   0   3   5        7.35        9.75      0.83 o
   1   3   5      123.24      112.01      2.31 o
   2   3   5     2287.71     2381.75     23.93 o
   3   3   5     1474.73     1388.62     16.01 o
   4   3   5        9.91        5.47      0.81 o
   5   3   5        6.41        7.62      0.92 o
   6   3   5      100.78      101.60      2.85 o
   7   3   5       58.01       61.11      3.38 o
   8   3   5        0.61        1.06      1.83 o
   9   3   5        0.04       -0.55      2.81 o
  10   3   5        3.78        2.84      3.02 o
 -10   4   5        1.44        3.92      3.29 o
  -9   4   5        0.10       -1.64      4.45 o
  -8   4   5        0.10       -1.36      2.21 o
  -7   4   5       15.65       15.78      1.99 o
  -6   4   5      264.77      266.70      5.77 o
  -5   4   5        8.64       12.68      1.44 o
  -4   4   5      538.13      493.39      7.06 o
  -3   4   5      140.06      133.71      2.56 o
  -2   4   5      181.38      171.41      2.92 o
  -1   4   5      597.49      598.19      7.75 o
   0   4   5       40.78       39.28      2.03 o
   1   4   5       81.20       85.93      2.26 o
   2   4   5        3.99        8.26      1.10 o
   3   4   5      579.26      589.48      7.54 o
   4   4   5       31.80       35.26      2.02 o
   5   4   5      110.74      103.56      4.47 o
   6   4   5        7.19        4.06      1.75 o
   7   4   5        7.89       10.94      2.73 o
   8   4   5       26.58       33.55      3.11 o
   9   4   5        4.83        5.33      2.48 o
  -9   5   5        7.64       12.39      5.18 o
  -8   5   5        0.62       -0.56      2.27 o
  -7   5   5        1.78        2.01      1.72 o
  -6   5   5        8.35        8.95      1.93 o
  -5   5   5      309.44      295.55      5.98 o
  -4   5   5      904.22      873.79     11.44 o
  -3   5   5      131.48      122.05      2.87 o
  -2   5   5       10.04       12.61      1.11 o
  -1   5   5      383.86      407.04      6.16 o
   0   5   5      100.78      105.52      2.72 o
   1   5   5       23.00       27.45      1.62 o
   2   5   5      252.08      254.74      4.69 o
   3   5   5        0.25       -0.46      1.05 o
   4   5   5      455.62      426.95      8.41 o
   5   5   5        3.37        8.43      1.74 o
   6   5   5        3.38        0.91      1.45 o
   7   5   5        0.53        2.51      1.69 o
   8   5   5        2.87        2.65      2.00 o
   9   5   5        2.42        0.32      2.33 o
  -8   6   5        0.78       -0.81      3.49 o
  -7   6   5        0.10        1.11      2.16 o
  -6   6   5       76.10       80.87      3.99 o
  -5   6   5        7.85        9.74      1.96 o
  -4   6   5       51.20       52.91      3.03 o
  -3   6   5      145.95      146.70      4.87 o
  -2   6   5      116.20       98.54      3.25 o
  -1   6   5       20.22       16.82      1.59 o
   0   6   5        4.27        1.29      1.12 o
   1   6   5       56.28       59.08      2.62 o
   2   6   5        2.69        1.47      1.32 o
   3   6   5       35.83       24.30      2.33 o
   4   6   5       83.74       80.20      3.71 o
   5   6   5       21.17       19.98      2.51 o
   6   6   5        0.05        1.39      1.95 o
   7   6   5        1.70        1.84      2.19 o
   8   6   5        0.64       -0.59      2.22 o
  -7   7   5        3.29        1.30      2.33 o
  -6   7   5        0.00       -0.16      2.36 o
  -5   7   5        0.70       -1.33      1.78 o
  -4   7   5       16.49       18.85      2.40 o
  -3   7   5        0.81       -0.95      1.55 o
  -2   7   5       23.32       25.31      2.45 o
  -1   7   5        1.92        2.30      1.60 o
   0   7   5       45.00       39.34      2.74 o
   1   7   5       12.36       12.50      2.12 o
   2   7   5        2.35        4.51      1.74 o
   3   7   5       38.97       39.34      3.04 o
   4   7   5       26.95       29.86      2.91 o
   5   7   5        0.72        1.77      2.18 o
   6   7   5        0.13        1.15      2.12 o
   7   7   5       10.51        5.09      2.44 o
  -6   8   5        0.04        0.40      2.60 o
  -5   8   5        8.51        6.86      2.68 o
  -4   8   5        1.73        3.51      2.51 o
  -3   8   5       66.19       70.34      3.83 o
  -2   8   5       23.70       26.63      2.76 o
  -1   8   5        0.12       -0.63      1.62 o
   0   8   5       10.02        6.23      2.78 o
   1   8   5       10.33       12.41      2.36 o
   2   8   5       28.25       32.68      3.02 o
   3   8   5        1.02        1.94      1.94 o
   4   8   5        2.95        2.37      2.04 o
   5   8   5        5.67        3.27      3.07 o
   6   8   5       10.98       14.82      6.14 o
  -4   9   5       16.40       18.46      4.74 o
  -3   9   5        8.95       14.10      3.34 o
  -2   9   5        3.64        3.65      2.65 o
  -1   9   5        6.72        5.17      2.31 o
   0   9   5        1.31       -0.96      1.89 o
   1   9   5        1.01        1.09      2.55 o
   2   9   5        2.43        2.01      2.39 o
   3   9   5       22.84       24.34      3.17 o
   4   9   5        5.03        5.91      2.66 o
 -11   0   6        0.12        0.71      4.48 o
 -10   0   6       34.03       40.56      6.90 o
  -9   0   6        0.05       -0.71      3.55 o
  -8   0   6        4.40        5.16      1.95 o
  -7   0   6       56.46       49.01      5.05 o
  -6   0   6        8.68        7.91      1.48 o
  -5   0   6      176.98      169.21      4.29 o
  -4   0   6      174.49      169.06      3.92 o
  -3   0   6        0.95        0.30      0.49 o
  -2   0   6       32.48       31.22      1.76 o
  -1   0   6     1741.50     1554.35     40.63 o
   0   0   6     1042.35      942.70     14.37 o
   1   0   6       84.32       74.72      1.95 o
   2   0   6     4737.95     4308.32     54.70 o
   3   0   6      243.07      198.58      3.91 o
   4   0   6     1931.19     2035.32     31.76 o
   5   0   6        6.87        6.98      1.48 o
   6   0   6       61.48       61.32      6.44 o
   7   0   6      226.12      236.20      8.30 o
   8   0   6       24.27       27.93      2.89 o
   9   0   6       70.69       77.65      4.52 o
  10   0   6       46.11       52.14      7.25 o
 -10   1   6        6.54        9.81      3.50 o
  -9   1   6       13.67       20.33      9.24 o
  -8   1   6       21.03       23.11      2.04 o
  -7   1   6       18.55       18.14      1.58 o
  -6   1   6      190.29      193.66      3.66 o
  -5   1   6      261.65      242.57      3.89 o
  -4   1   6     1238.68     1289.92     13.32 o
  -3   1   6     1450.61     1533.35     14.30 o
  -2   1   6     3565.39     3515.29     31.62 o
  -1   1   6       36.05       40.06      0.86 o
   0   1   6      442.35      408.92      4.65 o
   1   1   6      759.39      801.68      7.27 o
   2   1   6      332.13      353.66      4.59 o
   3   1   6      907.21      938.46     10.07 o
   4   1   6       60.57       62.28      1.73 o
   5   1   6      149.40      142.29      2.84 o
   6   1   6      112.92      105.94      4.42 o
   7   1   6       34.12       29.66      2.39 o
   8   1   6      196.00      199.17      5.06 o
   9   1   6        0.16       -0.36      2.07 o
  10   1   6        9.49        8.21      2.73 o
 -10   2   6       13.55       18.49      3.83 o
  -9   2   6       21.65       23.60      3.69 o
  -8   2   6       39.32       37.78      2.70 o
  -7   2   6        0.22        1.73      1.15 o
  -6   2   6       31.24       34.20      2.16 o
  -5   2   6       25.15       26.39      1.38 o
  -4   2   6     1232.63     1176.41     11.62 o
  -3   2   6        4.54        6.16      0.67 o
  -2   2   6      791.00      810.10      7.46 o
  -1   2   6      193.26      220.56      2.61 o
   0   2   6       70.84       61.98      1.37 o
   1   2   6      146.72      142.73      2.58 o
   2   2   6       23.38       31.21      1.18 o
   3   2   6       48.08       80.52      2.04 o
   4   2   6       31.07       34.10      1.94 o
   5   2   6      403.78      408.76      5.65 o
   6   2   6      114.81      103.94      3.94 o
   7   2   6        0.78        4.44      1.38 o
   8   2   6       15.30       12.53      2.29 o
   9   2   6        7.01        4.93      2.31 o
  10   2   6        0.05        3.35      3.98 o
 -10   3   6        0.16        3.20      3.26 o
  -9   3   6        0.14        1.01      3.00 o
  -8   3   6       57.39       57.75      5.89 o
  -7   3   6       40.24       42.21      3.85 o
  -6   3   6       83.88       75.47      2.45 o
  -5   3   6      591.12      574.40      7.83 o
  -4   3   6      101.74      103.63      2.78 o
  -3   3   6      233.89      286.64      3.90 o
  -2   3   6       13.03        7.18      0.72 o
  -1   3   6      137.17      154.05      2.48 o
   0   3   6     1611.43     1733.96     18.95 o
   1   3   6      283.11      310.48      4.47 o
   2   3   6     3668.62     3736.99     39.66 o
   3   3   6      189.93      171.30      2.98 o
   4   3   6       38.75       42.88      1.51 o
   5   3   6       44.44       54.79      1.86 o
   6   3   6        7.96        8.31      1.34 o
   7   3   6        0.57        1.04      1.59 o
   8   3   6        5.43        3.53      2.01 o
   9   3   6        1.11       -1.95      1.95 o
 -10   4   6        7.69       13.97      4.07 o
  -9   4   6       11.07        9.24      6.21 o
  -8   4   6       10.84       11.65      2.57 o
  -7   4   6       80.37       79.81      3.58 o
  -6   4   6     1129.41     1084.92     14.99 o
  -5   4   6       37.34       40.68      1.99 o
  -4   4   6       20.54       22.95      1.20 o
  -3   4   6      382.35      386.96      5.15 o
  -2   4   6        0.02        0.62      0.67 o
  -1   4   6       55.83       62.62      2.03 o
   0   4   6      182.22      203.48      3.88 o
   1   4   6      471.52      512.96      6.97 o
   2   4   6      887.00      906.12     11.22 o
   3   4   6      115.54      112.40      2.67 o
   4   4   6       34.74       39.09      2.27 o
   5   4   6       13.40       10.75      1.86 o
   6   4   6      196.10      186.38      5.35 o
   7   4   6        3.50        3.04      1.81 o
   8   4   6        4.92        5.68      2.15 o
   9   4   6        3.44        4.08      2.46 o
  -9   5   6       17.82       24.66      4.45 o
  -8   5   6        0.97       -2.38      2.57 o
  -7   5   6       29.54       27.52      3.12 o
  -6   5   6       20.50       19.61      2.20 o
  -5   5   6        8.02        8.01      1.74 o
  -4   5   6       71.52       79.31      2.33 o
  -3   5   6       14.31       12.90      1.15 o
  -2   5   6       29.84       33.63      1.50 o
  -1   5   6        2.31        2.11      0.94 o
   0   5   6       70.44       63.42      2.36 o
   1   5   6      171.26      164.05      3.51 o
   2   5   6       83.45       85.93      3.88 o
   3   5   6      140.18      143.58      3.50 o
   4   5   6      250.51      219.97      5.61 o
   5   5   6      196.62      201.84      5.03 o
   6   5   6      129.98      117.51      7.13 o
   7   5   6        3.45        4.78      1.86 o
   8   5   6        2.54        4.15      2.01 o
  -8   6   6        0.00        0.51      3.01 o
  -7   6   6        1.39        2.02      2.36 o
  -6   6   6        1.80        1.20      1.98 o
  -5   6   6      100.55      106.03      4.04 o
  -4   6   6       44.62       45.31      2.57 o
  -3   6   6      893.86      862.41     11.56 o
  -2   6   6       22.33       23.81      1.59 o
  -1   6   6      156.22      152.53      3.65 o
   0   6   6       31.86       32.22      1.92 o
   1   6   6       69.24       78.39      2.93 o
   2   6   6        1.64        1.94      1.32 o
   3   6   6       65.32       62.88      3.18 o
   4   6   6       53.38       40.01      2.90 o
   5   6   6        2.23       -1.01      1.60 o
   6   6   6        2.28        6.01      2.14 o
   7   6   6       10.17        8.49      2.92 o
   8   6   6        0.95        0.14      1.95 o
  -7   7   6        0.01       -2.38      2.89 o
  -6   7   6        2.21       -0.41      2.24 o
  -5   7   6        0.08       -1.95      1.95 o
  -4   7   6       29.74       32.16      2.75 o
  -3   7   6       93.69      102.01      4.02 o
  -2   7   6       36.42       48.20      2.47 o
  -1   7   6       32.46       37.03      3.07 o
   0   7   6        4.35        3.71      1.69 o
   1   7   6       50.43       48.35      3.83 o
   2   7   6        0.37       -0.09      1.54 o
   3   7   6       21.23       22.81      2.51 o
   4   7   6        0.76        3.17      2.04 o
   5   7   6        5.27        4.51      2.12 o
   6   7   6        1.33       -0.22      2.06 o
   7   7   6        3.20        4.45      2.45 o
  -6   8   6        3.80        0.81      4.25 o
  -5   8   6        3.98        2.38      2.48 o
  -4   8   6        7.85        9.50      2.67 o
  -3   8   6        3.80        2.66      1.91 o
  -2   8   6       25.01       27.48      2.96 o
  -1   8   6        3.50        3.60      1.90 o
   0   8   6        2.92        1.32      1.78 o
   1   8   6        3.20       -1.02      1.64 o
   2   8   6        9.40       10.82      2.36 o
   3   8   6       51.21       55.58      4.28 o
   4   8   6        8.20        7.97      2.42 o
   5   8   6        5.94        8.65      2.64 o
  -4   9   6        5.26       11.77      3.38 o
  -3   9   6       82.50       97.00     11.33 o
  -2   9   6        2.12       -0.95      2.24 o
  -1   9   6        1.16        1.34      2.50 o
   0   9   6        0.00        2.68      2.17 o
   1   9   6        0.09       -1.70      2.02 o
   2   9   6        9.67        8.97      2.50 o
   3   9   6        0.25        0.25      2.21 o
 -10   1   7       27.87       35.73      4.53 o
  -9   1   7       21.51       29.47      4.55 o
  -8   1   7       21.16       19.31      1.78 o
  -7   1   7       67.75       63.93      2.29 o
  -6   1   7       10.42       13.21      1.19 o
  -5   1   7       40.64       46.97      1.59 o
  -4   1   7      434.61      441.78      5.24 o
  -3   1   7       72.51      105.01      1.53 o
  -2   1   7      532.67      542.16      5.28 o
  -1   1   7     1732.95     1667.61     16.28 o
   0   1   7        0.01        1.70      0.26 o
   1   1   7      555.06      566.40      5.36 o
   2   1   7       59.92       60.53      1.39 o
   3   1   7      149.18      164.31      2.68 o
   4   1   7       78.64       72.57      1.91 o
   5   1   7       28.61       30.48      1.52 o
   6   1   7       68.54       71.27      2.65 o
   7   1   7       30.97       36.19      3.27 o
   8   1   7       45.98       44.71      2.68 o
   9   1   7       10.54       10.51      2.45 o
  10   1   7        0.01        0.25      2.25 o
 -10   2   7        4.74        0.53      2.94 o
  -9   2   7       47.74       47.39      4.48 o
  -8   2   7        6.69        7.83      1.91 o
  -7   2   7        5.47        5.46      1.25 o
  -6   2   7       98.51       87.69      2.46 o
  -5   2   7      467.38      472.47      7.69 o
  -4   2   7       92.87      108.16      2.12 o
  -3   2   7        0.09        0.65      0.53 o
  -2   2   7      477.46      466.94      5.24 o
  -1   2   7     1489.36     1498.47     16.48 o
   0   2   7       26.49       24.91      0.76 o
   1   2   7      721.63      679.98      7.95 o
   2   2   7       33.24       34.97      1.27 o
   3   2   7      176.74      166.16      3.05 o
   4   2   7       61.00       62.58      1.82 o
   5   2   7      125.51      115.93      3.36 o
   6   2   7       24.31       23.87      1.82 o
   7   2   7       83.95       88.89      3.19 o
   8   2   7        2.65        1.65      1.97 o
   9   2   7        4.25        0.21      2.15 o
  10   2   7        2.42        1.95      2.57 o
 -10   3   7       38.75       45.76      5.08 o
  -9   3   7        2.00        2.80      2.93 o
  -8   3   7        0.06        0.53      1.94 o
  -7   3   7       37.24       31.56      1.98 o
  -6   3   7       56.62       54.98      2.12 o
  -5   3   7      289.61      284.80      4.73 o
  -4   3   7        8.65        9.56      0.88 o
  -3   3   7      167.69      177.40      2.82 o
  -2   3   7      294.42      295.05      3.88 o
  -1   3   7      912.21      956.23     10.14 o
   0   3   7      284.43      315.95      4.43 o
   1   3   7        0.28        1.08      0.61 o
   2   3   7        3.45        0.78      0.71 o
   3   3   7        0.43        1.04      0.74 o
   4   3   7       26.35       29.34      1.35 o
   5   3   7       48.62       49.16      1.76 o
   6   3   7      231.92      228.70      5.57 o
   7   3   7        8.05        7.02      1.96 o
   8   3   7       13.56       19.47      2.63 o
   9   3   7        1.22        0.19      2.12 o
 -10   4   7        0.90       -2.81      2.81 o
  -9   4   7        0.23        0.59      2.81 o
  -8   4   7        2.45        5.44      2.93 o
  -7   4   7       22.99       28.60      2.94 o
  -6   4   7       32.78       50.78      2.34 o
  -5   4   7       42.07       44.92      2.05 o
  -4   4   7       33.32       42.68      1.59 o
  -3   4   7        0.16        0.44      0.72 o
  -2   4   7     1368.96     1341.95     14.19 o
  -1   4   7       89.11      102.44      2.32 o
   0   4   7       33.71       31.59      1.45 o
   1   4   7       65.87       73.25      2.13 o
   2   4   7       12.72       14.11      1.29 o
   3   4   7       10.47       11.33      1.30 o
   4   4   7       83.13       85.41      2.71 o
   5   4   7       14.56       18.58      2.42 o
   6   4   7       84.18       90.97      3.89 o
   7   4   7        2.73        0.32      1.79 o
   8   4   7       18.95       15.88      2.58 o
   9   4   7        1.23       -0.64      2.28 o
  -9   5   7        1.38        4.17      3.02 o
  -8   5   7       37.47       41.37      5.56 o
  -7   5   7        0.02        3.25      1.99 o
  -6   5   7       26.47       27.04      2.22 o
  -5   5   7       45.04       39.07      2.16 o
  -4   5   7        9.47       10.63      1.15 o
  -3   5   7      297.01      280.71      4.40 o
  -2   5   7       62.95       71.60      2.09 o
  -1   5   7      118.57      111.84      2.79 o
   0   5   7       47.78       48.14      2.18 o
   1   5   7        7.27       10.53      1.26 o
   2   5   7       31.74       38.50      2.63 o
   3   5   7        2.24        3.40      1.20 o
   4   5   7       13.98       16.32      2.48 o
   5   5   7        6.54        5.10      1.61 o
   6   5   7        6.84        5.30      1.72 o
   7   5   7        0.93        0.45      2.14 o
   8   5   7        4.40        4.70      2.32 o
  -8   6   7        0.73        3.14      3.24 o
  -7   6   7        1.88        4.24      2.92 o
  -6   6   7        0.43        0.77      2.03 o
  -5   6   7       50.58       47.24      2.90 o
  -4   6   7       20.02       25.10      2.67 o
  -3   6   7       36.65       38.41      1.96 o
  -2   6   7      153.24      148.05      3.27 o
  -1   6   7       18.26       16.85      1.76 o
   0   6   7       28.88       25.81      2.27 o
   1   6   7       22.60       26.66      2.83 o
   2   6   7       26.73       29.40      2.21 o
   3   6   7       39.58       38.71      4.12 o
   4   6   7       20.61       25.29      2.62 o
   5   6   7       12.37       11.30      2.21 o
   6   6   7        9.99       16.25      4.08 o
   7   6   7        0.05        0.28      1.84 o
   8   6   7        7.27        8.64      2.79 o
  -7   7   7        0.21       -1.35      2.92 o
  -6   7   7        8.51        5.01      2.38 o
  -5   7   7        0.50       -1.67      1.85 o
  -4   7   7       17.71       14.94      2.18 o
  -3   7   7        0.99        1.79      1.67 o
  -2   7   7       16.07       23.08      1.97 o
  -1   7   7        5.81        6.21      1.95 o
   0   7   7       12.27       12.59      3.08 o
   1   7   7        7.23        9.67      1.89 o
   2   7   7        1.62       -0.83      1.64 o
   3   7   7       61.16       60.34      4.04 o
   4   7   7       36.29       38.63      3.20 o
   5   7   7       39.86       30.81      3.09 o
   6   7   7       12.75        8.60      2.51 o
   7   7   7       11.64       19.44      4.23 o
  -6   8   7        0.29        0.39      2.99 o
  -5   8   7        1.46        6.62      2.89 o
  -4   8   7        0.18        2.10      2.29 o
  -3   8   7        3.29        2.02      2.29 o
  -2   8   7        3.21        3.58      1.83 o
  -1   8   7        3.46        5.22      1.90 o
   0   8   7       25.00       21.59      2.59 o
   1   8   7        0.04       -0.11      2.08 o
   2   8   7        0.86        2.49      2.66 o
   3   8   7        0.12        0.90      1.96 o
   4   8   7        2.36        5.98      2.28 o
   5   8   7        0.20       -2.05      2.05 o
  -4   9   7        1.60       -0.36      3.36 o
  -3   9   7        2.65       12.66      3.11 o
  -2   9   7        9.37        7.18      2.68 o
  -1   9   7       13.50       10.39      2.87 o
   0   9   7        0.05        1.30      2.30 o
   1   9   7        4.64        6.57      2.81 o
   2   9   7       12.99       13.42      4.71 o
   3   9   7        0.50       -1.26      2.55 o
 -10   0   8        0.41       -3.62      3.62 o
  -9   0   8       27.28       18.32      4.86 o
  -8   0   8      194.57      186.01     17.35 o
  -7   0   8        3.16        1.14      1.45 o
  -6   0   8        2.95        5.45      1.34 o
  -5   0   8        3.03        1.12      0.91 o
  -4   0   8      691.98      738.78     12.08 o
  -3   0   8      236.35      270.96      3.69 o
  -2   0   8       57.21       54.47      1.47 o
  -1   0   8     2383.11     2205.95     57.41 o
   0   0   8    12054.16    11842.70    172.35 o
   1   0   8      139.19      175.26      3.93 o
   2   0   8      778.25      843.11     11.82 o
   3   0   8      395.42      436.18      7.10 o
   4   0   8       25.63       20.87      2.01 o
   5   0   8      180.99      156.67      4.07 o
   6   0   8       13.56        9.69      1.86 o
   7   0   8      415.56      409.44      9.43 o
   8   0   8        1.37        1.12      1.97 o
   9   0   8        0.12        1.61      2.29 o
  10   0   8      180.29      194.15     13.13 o
 -10   1   8        0.93        2.43      2.83 o
  -9   1   8      116.00      117.91     12.18 o
  -8   1   8      108.53      103.72      3.48 o
  -7   1   8        0.08        2.04      1.03 o
  -6   1   8        0.07        0.23      0.77 o
  -5   1   8       19.60       22.02      1.17 o
  -4   1   8        0.21        0.64      0.54 o
  -3   1   8      564.45      622.99      5.86 o
  -2   1   8      227.18      230.85      2.35 o
  -1   1   8       13.60       15.03      0.59 o
   0   1   8     1100.46     1118.37     13.55 o
   1   1   8      619.19      621.91      6.95 o
   2   1   8       62.35       70.71      1.55 o
   3   1   8      312.41      327.29      4.08 o
   4   1   8      928.14      965.49     10.74 o
   5   1   8       88.52       93.08      2.37 o
   6   1   8       88.20       89.20      5.05 o
   7   1   8      151.44      146.44      4.05 o
   8   1   8       81.71       78.10      3.49 o
   9   1   8       55.92       51.12      4.52 o
  10   1   8        1.18        2.69      2.28 o
 -10   2   8        3.84        2.98      2.84 o
  -9   2   8        0.07        4.53      2.64 o
  -8   2   8       45.64       39.65      3.84 o
  -7   2   8       36.20       33.74      2.38 o
  -6   2   8       22.80       20.07      1.67 o
  -5   2   8       24.15       27.80      1.36 o
  -4   2   8      360.00      350.52      4.19 o
  -3   2   8      216.00      221.52      3.06 o
  -2   2   8      493.46      591.69      6.00 o
  -1   2   8     1425.25     1504.82     14.08 o
   0   2   8       76.27       76.39      1.40 o
   1   2   8       31.67       35.55      1.13 o
   2   2   8      144.80      173.11      2.93 o
   3   2   8      829.59      820.98      9.93 o
   4   2   8       46.78       41.25      1.56 o
   5   2   8       58.19       59.20      1.98 o
   6   2   8       12.49       17.41      1.73 o
   7   2   8        3.86        2.79      1.49 o
   8   2   8       15.07       10.09      2.29 o
   9   2   8        3.64        7.20      2.38 o
 -10   3   8        9.01       10.51      3.60 o
  -9   3   8        4.46        2.80      3.78 o
  -8   3   8        0.73        2.69      2.46 o
  -7   3   8      499.64      506.73      7.53 o
  -6   3   8       37.34       49.43      3.38 o
  -5   3   8       62.23       61.41      2.07 o
  -4   3   8      463.09      481.70      5.95 o
  -3   3   8       85.70       89.13      1.89 o
  -2   3   8      136.57      156.67      2.86 o
  -1   3   8     1351.66     1433.19     14.64 o
   0   3   8     1021.97      983.16     10.48 o
   1   3   8      193.85      187.78      2.96 o
   2   3   8      254.17      251.78      3.74 o
   3   3   8      434.75      496.78      6.33 o
   4   3   8       57.42       62.75      1.85 o
   5   3   8      114.51      104.07      2.49 o
   6   3   8        0.01        0.43      1.28 o
   7   3   8        3.43        5.24      1.86 o
   8   3   8        0.30       -1.20      1.85 o
   9   3   8        0.12       -0.14      2.11 o
 -10   4   8        3.58        7.34      5.00 o
  -9   4   8       32.34       29.82      4.32 o
  -8   4   8       51.73       42.21      4.38 o
  -7   4   8       23.27       26.39      2.51 o
  -6   4   8      216.66      205.13      4.33 o
  -5   4   8     1145.33     1025.15     12.78 o
  -4   4   8       23.01       25.17      1.39 o
  -3   4   8        0.13        0.70      0.70 o
  -2   4   8        2.67        4.25      0.80 o
  -1   4   8       81.12       74.58      1.86 o
   0   4   8      558.64      600.74      7.81 o
   1   4   8        3.64        3.95      0.89 o
   2   4   8       65.42       73.01      2.06 o
   3   4   8        2.86        3.95      1.02 o
   4   4   8       81.68       73.59      2.62 o
   5   4   8       93.77       82.06      4.36 o
   6   4   8       25.11       22.84      2.45 o
   7   4   8        0.24       -0.29      1.96 o
   8   4   8        0.38        0.53      2.06 o
   9   4   8        0.02        0.03      2.25 o
  -9   5   8        0.50       -0.81      3.11 o
  -8   5   8        0.10        1.28      5.03 o
  -7   5   8        2.09       -0.72      2.76 o
  -6   5   8       44.47       39.68      2.81 o
  -5   5   8      164.50      164.55      3.88 o
  -4   5   8       14.76       17.11      1.34 o
  -3   5   8      144.26      146.85      3.49 o
  -2   5   8      128.22      127.13      2.72 o
  -1   5   8       76.19       85.89      2.23 o
   0   5   8        1.99        1.13      0.88 o
   1   5   8      206.09      224.73      4.25 o
   2   5   8       18.40       17.29      1.51 o
   3   5   8       49.76       51.93      2.30 o
   4   5   8      110.51      104.19      4.50 o
   5   5   8        6.38        6.03      1.73 o
   6   5   8       27.66       25.73      2.46 o
   7   5   8        1.31        3.04      2.52 o
   8   5   8        1.55        0.87      2.26 o
  -8   6   8        0.14        2.38      3.32 o
  -7   6   8        2.52        1.95      4.59 o
  -6   6   8        0.40       -0.65      1.93 o
  -5   6   8        5.95       11.23      2.25 o
  -4   6   8       82.07       75.17      3.05 o
  -3   6   8        6.08        6.01      1.25 o
  -2   6   8      193.83      190.78      3.74 o
  -1   6   8        4.81        7.09      1.35 o
   0   6   8       33.18       33.76      1.96 o
   1   6   8       12.32       12.53      1.70 o
   2   6   8       43.22       37.90      2.45 o
   3   6   8       47.83       46.47      3.58 o
   4   6   8       44.26       45.85      3.09 o
   5   6   8      152.08      135.33      4.84 o
   6   6   8       10.11       13.93      2.55 o
   7   6   8       21.24       20.04      2.69 o
  -7   7   8        0.00        2.47      3.19 o
  -6   7   8        1.76       -1.80      2.64 o
  -5   7   8        1.18        0.90      1.99 o
  -4   7   8        0.02        2.07      2.01 o
  -3   7   8        4.10        1.74      1.68 o
  -2   7   8       30.21       28.91      2.15 o
  -1   7   8       75.64       74.44      3.44 o
   0   7   8        2.28       -0.77      1.45 o
   1   7   8       64.76       66.43      3.38 o
   2   7   8       27.26       26.92      2.60 o
   3   7   8       26.76       24.11      2.59 o
   4   7   8        0.04        0.06      2.03 o
   5   7   8       14.14       16.58      2.72 o
   6   7   8        1.18       -0.39      2.09 o
  -6   8   8        3.10        4.16      3.44 o
  -5   8   8        4.72        4.32      5.26 o
  -4   8   8       10.77       11.76      2.85 o
  -3   8   8       39.85       43.60      3.94 o
  -2   8   8      116.93      124.41      4.42 o
  -1   8   8       46.73       37.87      3.76 o
   0   8   8       10.62       14.37      2.35 o
   1   8   8        4.76        8.24      2.09 o
   2   8   8       39.28       26.55      2.88 o
   3   8   8        8.14        6.10      2.18 o
   4   8   8       29.54       28.30      3.22 o
   5   8   8       17.80       19.21      3.06 o
  -4   9   8       26.55       36.60      5.22 o
  -3   9   8        0.07       -2.05      3.04 o
  -2   9   8       21.16       20.02      3.29 o
  -1   9   8        0.02        3.83      2.08 o
   0   9   8        2.65        1.00      2.36 o
   1   9   8        1.63       -0.93      2.63 o
   2   9   8        0.01       -0.83      2.38 o
   3   9   8        8.17        5.22      2.90 o
 -10   1   9       14.57       14.50      4.18 o
  -9   1   9       23.83       18.67      4.00 o
  -8   1   9      157.85      158.20      4.82 o
  -7   1   9      233.03      210.01      4.05 o
  -6   1   9        0.27        0.69      0.80 o
  -5   1   9       96.11       92.21      1.95 o
  -4   1   9      187.09      177.44      3.49 o
  -3   1   9      456.01      466.88      4.53 o
  -2   1   9      313.71      319.63      3.99 o
  -1   1   9     2173.88     2235.00     21.73 o
   0   1   9      136.47      129.29      1.66 o
   1   1   9      196.82      220.05      2.95 o
   2   1   9        5.24        8.28      0.73 o
   3   1   9      250.23      226.12      3.19 o
   4   1   9      324.86      367.78      4.76 o
   5   1   9       61.22       68.49      2.57 o
   6   1   9       24.61       20.86      1.95 o
   7   1   9      210.65      205.75      4.49 o
   8   1   9        0.01        1.08      1.38 o
   9   1   9        1.42       -1.52      1.70 o
 -10   2   9        0.65        0.70      2.86 o
  -9   2   9       23.50       20.91      3.58 o
  -8   2   9       15.27       15.01      2.20 o
  -7   2   9       27.57       21.28      1.62 o
  -6   2   9       40.33       38.35      1.55 o
  -5   2   9        0.43        0.00      0.68 o
  -4   2   9      262.44      252.91      3.57 o
  -3   2   9      226.81      243.68      3.01 o
  -2   2   9       53.32       51.42      1.19 o
  -1   2   9      576.45      567.68      7.47 o
   0   2   9     1046.13     1042.01     10.07 o
   1   2   9      582.69      589.12      6.64 o
   2   2   9      101.56      106.46      2.10 o
   3   2   9       40.25       39.30      1.54 o
   4   2   9       90.54       73.73      2.03 o
   5   2   9        0.32       -0.73      0.91 o
   6   2   9      456.72      459.38      7.70 o
   7   2   9        1.14        1.32      1.36 o
   8   2   9        4.77        1.40      1.96 o
   9   2   9        3.66        2.97      2.29 o
 -10   3   9        1.98        2.41      3.09 o
  -9   3   9        3.03        2.12      2.65 o
  -8   3   9       26.19       35.08      3.81 o
  -7   3   9       24.24       31.53      2.48 o
  -6   3   9       21.45       23.44      1.61 o
  -5   3   9      153.93      157.29      3.23 o
  -4   3   9        0.80        2.20      0.70 o
  -3   3   9       73.42       68.58      1.64 o
  -2   3   9     2959.17     3063.62     29.97 o
  -1   3   9       33.37       33.41      1.14 o
   0   3   9      109.48      111.99      2.08 o
   1   3   9       31.21       27.52      1.27 o
   2   3   9        9.48        8.64      0.91 o
   3   3   9      141.98      160.43      3.20 o
   4   3   9       47.15       52.39      1.85 o
   5   3   9       34.41       36.01      1.75 o
   6   3   9      120.43      124.05      3.57 o
   7   3   9        0.90        0.55      1.77 o
   8   3   9       26.62       26.58      2.95 o
   9   3   9        2.12        3.74      2.47 o
  -9   4   9        4.26        4.58      2.88 o
  -8   4   9       34.67       33.38      4.06 o
  -7   4   9       18.27       24.93      2.94 o
  -6   4   9       58.20       57.39      2.68 o
  -5   4   9       21.45       28.49      1.72 o
  -4   4   9       67.04       65.24      1.90 o
  -3   4   9       16.98       18.09      1.20 o
  -2   4   9      122.89      133.62      2.54 o
  -1   4   9      111.19      104.68      2.23 o
   0   4   9        0.09        1.52      0.72 o
   1   4   9      256.93      234.96      4.05 o
   2   4   9       29.27       19.58      1.64 o
   3   4   9      158.04      162.26      3.31 o
   4   4   9      203.29      202.55      4.27 o
   5   4   9       78.83       87.53      3.65 o
   6   4   9        0.75        0.26      1.57 o
   7   4   9        4.99        5.98      2.07 o
   8   4   9        2.77        0.94      2.12 o
   9   4   9        0.54        0.19      2.36 o
  -9   5   9       18.66       25.43      4.38 o
  -8   5   9       61.38       66.29      5.36 o
  -7   5   9        0.70        2.37      2.53 o
  -6   5   9       18.52       25.51      2.46 o
  -5   5   9       36.75       42.94      2.54 o
  -4   5   9      179.60      191.05      3.70 o
  -3   5   9        4.06        8.49      1.10 o
  -2   5   9        0.88        1.57      0.86 o
  -1   5   9        0.93        0.58      0.80 o
   0   5   9        0.64        0.94      0.94 o
   1   5   9        2.19        2.50      1.01 o
   2   5   9       24.54       22.83      1.68 o
   3   5   9       63.77       54.90      2.59 o
   4   5   9       12.23       12.54      1.80 o
   5   5   9      168.86      176.19      4.76 o
   6   5   9        4.50        4.32      1.82 o
   7   5   9        0.01       -0.79      1.91 o
   8   5   9        0.01       -0.50      2.23 o
  -8   6   9        8.11        7.54      3.55 o
  -7   6   9       13.58       14.44      7.76 o
  -6   6   9        4.41        6.48      2.95 o
  -5   6   9        6.14        5.56      2.12 o
  -4   6   9      225.52      217.00      6.38 o
  -3   6   9      133.37      138.22      3.46 o
  -2   6   9       13.31        9.88      1.48 o
  -1   6   9      266.20      261.85      4.54 o
   0   6   9      311.17      302.55      5.47 o
   1   6   9       10.65       12.26      1.69 o
   2   6   9        2.64        2.33      1.34 o
   3   6   9       51.43       42.32      2.84 o
   4   6   9        3.68        7.31      1.96 o
   5   6   9        6.47        4.57      1.99 o
   6   6   9       28.82       33.66      3.20 o
   7   6   9       15.91       17.73      2.63 o
  -7   7   9        1.25        3.76      3.24 o
  -6   7   9       10.82       12.26      3.68 o
  -5   7   9        0.94        0.25      4.23 o
  -4   7   9       90.75      102.20      4.89 o
  -3   7   9       32.26       29.88      2.41 o
  -2   7   9       13.76       12.54      1.70 o
  -1   7   9        0.03        0.24      1.33 o
   0   7   9       15.56       15.70      2.48 o
   1   7   9       15.31       16.60      2.19 o
   2   7   9       60.27       58.67      3.33 o
   3   7   9        0.04        0.01      1.73 o
   4   7   9       63.59       58.94      3.64 o
   5   7   9       55.32       50.75      4.45 o
   6   7   9       10.50       11.00      3.22 o
  -6   8   9        0.27       -1.48      3.15 o
  -5   8   9        3.57        5.62      3.49 o
  -4   8   9        3.14        2.12      3.13 o
  -3   8   9        0.05        0.82      2.36 o
  -2   8   9        0.18        4.84      1.86 o
  -1   8   9        0.24       -0.13      1.76 o
   0   8   9        0.00       -1.76      1.76 o
   1   8   9        7.48        5.07      5.22 o
   2   8   9        0.56       -0.78      2.05 o
   3   8   9        2.05        2.79      2.44 o
   4   8   9       20.33       22.76      3.61 o
   5   8   9        0.29        3.24      3.34 o
  -3   9   9        0.09       -2.58      4.60 o
  -2   9   9       14.78       23.54      4.33 o
  -1   9   9       17.23       18.07      2.69 o
   0   9   9        0.18       -2.03      3.41 o
   1   9   9        1.74       -2.31      2.31 o
   2   9   9       16.83       17.15      3.76 o
   3   9   9        0.21        2.97      3.52 o
 -10   0  10       32.74       33.94      6.12 o
  -9   0  10      141.88      122.30      8.83 o
  -8   0  10       26.64       36.24      3.76 o
  -7   0  10        3.57        2.31      1.46 o
  -6   0  10        1.63        0.44      1.15 o
  -5   0  10      506.64      503.72     11.36 o
  -4   0  10     1949.93     1924.84     32.84 o
  -3   0  10      790.08      866.68     17.42 o
  -2   0  10        5.85        5.20      0.52 o
  -1   0  10     1619.13     1542.61     41.87 o
   0   0  10      829.01      900.36     14.02 o
   1   0  10        9.17        9.22      1.04 o
   2   0  10       51.11       39.56      1.59 o
   3   0  10       39.16       37.52      1.77 o
   4   0  10      440.23      433.87      7.69 o
   5   0  10       13.81        9.60      1.55 o
   6   0  10      149.43      143.26      7.92 o
   7   0  10       97.93       96.13      4.38 o
   8   0  10      122.94      125.50      5.28 o
   9   0  10        8.84        6.48      2.66 o
 -10   1  10        1.46       -2.45      2.45 o
  -9   1  10       12.92        7.76      3.86 o
  -8   1  10       44.41       40.57      2.72 o
  -7   1  10        4.82        6.56      1.35 o
  -6   1  10        6.06        3.67      0.88 o
  -5   1  10        0.31       -0.22      0.46 o
  -4   1  10      109.47      106.79      1.73 o
  -3   1  10        6.34        4.68      0.57 o
  -2   1  10       92.84       89.97      1.57 o
  -1   1  10     1104.04     1130.54     11.35 o
   0   1  10      340.91      342.61      3.62 o
   1   1  10      110.31      110.77      2.03 o
   2   1  10      516.81      522.35      6.09 o
   3   1  10        1.06        0.82      0.68 o
   4   1  10       91.88       94.68      2.68 o
   5   1  10      569.99      583.12      7.05 o
   6   1  10       45.11       40.35      2.06 o
   7   1  10       70.47       71.18      2.77 o
   8   1  10       10.86       18.24      1.94 o
   9   1  10        1.62       -0.74      1.71 o
 -10   2  10       51.07       48.43      4.88 o
  -9   2  10       36.04       35.92      5.49 o
  -8   2  10        0.61        1.04      1.55 o
  -7   2  10        0.52        2.00      1.37 o
  -6   2  10       36.40       33.55      1.56 o
  -5   2  10        1.43        0.99      0.68 o
  -4   2  10       71.08       74.48      1.53 o
  -3   2  10     2163.52     2240.53     20.64 o
  -2   2  10       50.34       53.77      1.21 o
  -1   2  10      807.42      840.50      8.87 o
   0   2  10       88.97      112.57      1.63 o
   1   2  10        7.60       14.42      1.01 o
   2   2  10      202.87      196.92      3.07 o
   3   2  10      235.03      249.08      4.21 o
   4   2  10        2.59        2.79      0.90 o
   5   2  10      111.04      110.04      3.39 o
   6   2  10        5.10        3.05      1.34 o
   7   2  10       27.07       22.95      2.81 o
   8   2  10        0.48        0.80      1.68 o
   9   2  10        0.98        1.19      1.86 o
 -10   3  10       12.54       12.80      3.62 o
  -9   3  10       13.00        6.47      3.03 o
  -8   3  10       35.55       37.57      3.30 o
  -7   3  10      523.82      494.46     10.69 o
  -6   3  10       83.91       84.45      2.85 o
  -5   3  10       67.85       69.81      2.37 o
  -4   3  10        1.25        2.07      0.71 o
  -3   3  10       54.66       66.98      1.81 o
  -2   3  10        0.75        1.58      0.49 o
  -1   3  10       64.65       74.92      1.87 o
   0   3  10        0.51        0.00      0.53 o
   1   3  10      132.66      151.36      2.35 o
   2   3  10        0.29        0.55      0.77 o
   3   3  10       29.43       31.19      1.54 o
   4   3  10      240.88      253.33      4.15 o
   5   3  10        5.58        6.08      1.25 o
   6   3  10      102.67      114.36      3.49 o
   7   3  10        0.06       -1.56      1.56 o
   8   3  10       18.69       19.51      2.75 o
   9   3  10        8.66       10.13      2.68 o
  -9   4  10        8.37        6.23      3.91 o
  -8   4  10      223.68      222.00     18.65 o
  -7   4  10      112.88      120.00      6.98 o
  -6   4  10       12.77       13.45      1.75 o
  -5   4  10      233.96      234.08      3.87 o
  -4   4  10       71.12       65.67      1.91 o
  -3   4  10      235.73      242.62      3.74 o
  -2   4  10      172.16      184.05      3.08 o
  -1   4  10        0.38        0.31      0.67 o
   0   4  10      759.33      737.33      8.57 o
   1   4  10      235.72      222.70      3.92 o
   2   4  10       17.28       18.68      1.41 o
   3   4  10       93.20      105.30      2.86 o
   4   4  10       57.81       50.98      2.31 o
   5   4  10        6.48        7.06      1.48 o
   6   4  10       40.42       35.81      2.84 o
   7   4  10        0.42       -0.78      1.73 o
   8   4  10        0.62       -1.35      1.90 o
  -9   5  10        4.74        6.54      5.96 o
  -8   5  10       65.33       75.84      6.44 o
  -7   5  10       46.02       41.93      4.28 o
  -6   5  10       26.73       23.45      2.80 o
  -5   5  10      167.12      150.99      4.15 o
  -4   5  10        6.82        5.82      1.09 o
  -3   5  10      143.61      141.75      2.96 o
  -2   5  10      115.46      114.23      2.60 o
  -1   5  10      355.21      356.37      5.18 o
   0   5  10       28.08       29.94      1.54 o
   1   5  10        8.23        8.99      1.25 o
   2   5  10        0.27        0.44      1.01 o
   3   5  10        0.32        1.01      1.26 o
   4   5  10      217.69      200.52      4.84 o
   5   5  10       13.57       16.18      2.04 o
   6   5  10        5.70        6.08      2.04 o
   7   5  10        4.31        0.81      2.08 o
   8   5  10        0.13        0.58      2.24 o
  -8   6  10       17.70       24.29      6.32 o
  -7   6  10        4.37       -2.36      2.36 o
  -6   6  10        2.97        2.14      2.57 o
  -5   6  10        2.37       -0.07      1.78 o
  -4   6  10       19.98       21.55      2.62 o
  -3   6  10        6.28        8.36      1.27 o
  -2   6  10        0.09        0.86      1.02 o
  -1   6  10       97.93      102.98      2.76 o
   0   6  10        5.91        6.63      1.26 o
   1   6  10      190.17      180.39      4.42 o
   2   6  10        0.36       -1.22      1.22 o
   3   6  10      118.08      102.20      3.92 o
   4   6  10       16.44       15.08      2.31 o
   5   6  10       21.03       26.46      2.75 o
   6   6  10       94.12       91.92      4.10 o
   7   6  10        2.79        2.49      2.19 o
  -7   7  10        2.45        3.96      3.36 o
  -6   7  10        5.00        6.82      3.20 o
  -5   7  10        4.84       -1.31      3.66 o
  -4   7  10        1.27        3.52      2.10 o
  -3   7  10       34.11       39.32      2.62 o
  -2   7  10       97.75       98.15      3.76 o
  -1   7  10       98.18       98.86      3.88 o
   0   7  10       46.70       41.78      2.90 o
   1   7  10       16.01       12.95      2.12 o
   2   7  10        0.44        0.78      1.62 o
   3   7  10        1.07       -1.65      1.67 o
   4   7  10        0.98        2.56      1.90 o
   5   7  10        1.61       -0.77      2.04 o
   6   7  10       46.16       57.06      4.85 o
  -5   8  10        3.76        2.09      3.24 o
  -4   8  10       31.42       24.91      4.31 o
  -3   8  10      114.61      125.63      6.87 o
  -2   8  10      230.56      241.13      6.49 o
  -1   8  10      131.95      142.53      4.91 o
   0   8  10       10.04       13.71      3.04 o
   1   8  10        2.24        3.02      2.25 o
   2   8  10       17.27       14.41      2.90 o
   3   8  10        0.22        1.76      2.39 o
   4   8  10       25.96       27.12      3.83 o
   5   8  10        0.17        1.20      5.19 o
  -3   9  10        7.74        7.54      3.84 o
  -2   9  10        2.33        2.67      3.22 o
  -1   9  10        0.10        2.11      2.36 o
   0   9  10        2.20       -0.42      1.95 o
   1   9  10       11.91       15.45      4.82 o
   2   9  10        0.21       -2.17      2.49 o
 -10   1  11       43.63       51.60      4.91 o
  -9   1  11       57.14       63.55      4.79 o
  -8   1  11       16.29       16.42      2.13 o
  -7   1  11        4.84        5.19      2.11 o
  -6   1  11        0.86        0.93      0.80 o
  -5   1  11        2.25        2.84      0.64 o
  -4   1  11      117.66      120.79      1.78 o
  -3   1  11       21.43       24.23      1.09 o
  -2   1  11     1475.00     1459.14     18.67 o
  -1   1  11     1429.59     1400.70     16.60 o
   0   1  11     2110.44     2143.32     21.01 o
   1   1  11       20.97       27.56      0.97 o
   2   1  11      492.26      489.65      5.83 o
   3   1  11      389.34      382.74      4.73 o
   4   1  11       52.40       56.40      1.73 o
   5   1  11      503.63      506.36      6.39 o
   6   1  11       87.41       91.63      3.80 o
   7   1  11       32.83       32.21      2.34 o
   8   1  11        5.34        6.12      1.70 o
   9   1  11       15.06       14.91      2.41 o
 -10   2  11        9.00        9.85      3.34 o
  -9   2  11        6.06        7.30      2.84 o
  -8   2  11       46.23       50.50      2.97 o
  -7   2  11        2.02        1.85      1.44 o
  -6   2  11       21.03       19.99      1.41 o
  -5   2  11       17.09       19.41      1.09 o
  -4   2  11      140.33      154.39      2.31 o
  -3   2  11     1497.15     1521.70     16.21 o
  -2   2  11     1129.77     1173.89     16.43 o
  -1   2  11      488.12      451.25      5.86 o
   0   2  11       37.09       33.72      0.87 o
   1   2  11        9.86       10.90      0.76 o
   2   2  11      441.73      445.64      5.56 o
   3   2  11       39.50       47.58      2.10 o
   4   2  11      315.64      301.71      4.32 o
   5   2  11      261.89      264.02      4.21 o
   6   2  11        7.72        6.21      1.36 o
   7   2  11       33.60       31.86      2.15 o
   8   2  11        5.37        7.05      1.95 o
   9   2  11        8.49        7.97      2.28 o
 -10   3  11       19.77       22.43      4.17 o
  -9   3  11        0.11        1.01      2.58 o
  -8   3  11       16.43       22.40      3.72 o
  -7   3  11       15.63       16.25      2.35 o
  -6   3  11      240.27      248.97      5.00 o
  -5   3  11        0.32        0.27      0.77 o
  -4   3  11       63.33       66.79      1.95 o
  -3   3  11        0.95        1.08      0.59 o
  -2   3  11      278.10      301.97      3.72 o
  -1   3  11      316.04      333.02      4.38 o
   0   3  11        6.91        6.51      0.75 o
   1   3  11       57.06       52.27      1.46 o
   2   3  11      126.90      128.04      2.58 o
   3   3  11       37.64       34.80      1.67 o
   4   3  11        7.70       10.03      1.62 o
   5   3  11       28.62       31.20      1.88 o
   6   3  11      156.43      159.47      4.22 o
   7   3  11       23.14       18.80      2.52 o
   8   3  11        5.83        4.49      2.19 o
   9   3  11        2.06        2.15      2.09 o
  -9   4  11        8.55        8.35      3.29 o
  -8   4  11       11.08       20.29      3.45 o
  -7   4  11       36.12       35.06      2.80 o
  -6   4  11        0.30       -1.84      1.84 o
  -5   4  11       68.54       65.27      2.24 o
  -4   4  11      115.84      117.61      2.50 o
  -3   4  11        1.93        3.21      0.81 o
  -2   4  11      432.42      458.72      5.81 o
  -1   4  11       72.81       87.36      2.04 o
   0   4  11        5.22        4.37      0.86 o
   1   4  11       48.23       41.36      1.61 o
   2   4  11        5.83        5.32      1.06 o
   3   4  11       32.57       34.44      1.87 o
   4   4  11       71.28       67.39      2.31 o
   5   4  11        4.40        1.94      1.30 o
   6   4  11        0.20       -1.63      1.63 o
   7   4  11       12.49       11.48      2.36 o
   8   4  11        1.25        2.10      2.20 o
  -9   5  11        1.70        1.53      3.35 o
  -8   5  11        2.71        3.46      3.02 o
  -7   5  11       91.24       87.41     11.09 o
  -6   5  11       16.56       10.98      2.81 o
  -5   5  11       10.94       10.10      1.69 o
  -4   5  11        1.15        2.76      1.10 o
  -3   5  11      131.11      113.57      2.62 o
  -2   5  11       42.01       39.71      1.67 o
  -1   5  11       80.78       82.58      2.59 o
   0   5  11        2.58        3.96      0.98 o
   1   5  11       13.36       11.15      1.26 o
   2   5  11        7.45        8.19      1.31 o
   3   5  11      195.07      196.83      4.65 o
   4   5  11       37.44       36.82      2.45 o
   5   5  11        8.26       11.88      1.93 o
   6   5  11       47.61       45.44      3.36 o
   7   5  11        2.00        1.19      2.07 o
   8   5  11        0.51        2.63      2.94 o
  -8   6  11        0.04        1.84      3.18 o
  -7   6  11        4.66        0.46      2.98 o
  -6   6  11        2.14        2.03      2.60 o
  -5   6  11       14.29       12.43      2.46 o
  -4   6  11        1.46        1.47      1.28 o
  -3   6  11       65.21       66.74      2.58 o
  -2   6  11       59.28       60.77      2.48 o
  -1   6  11       58.18       50.77      2.10 o
   0   6  11      195.67      191.19      3.87 o
   1   6  11        0.51       -0.38      1.27 o
   2   6  11        1.49        2.26      1.68 o
   3   6  11        4.33        5.05      1.80 o
   4   6  11        8.89       12.01      3.19 o
   5   6  11        9.04        8.14      2.21 o
   6   6  11        0.10       -0.60      1.98 o
   7   6  11       32.18       31.34      5.35 o
  -7   7  11       10.44        9.48      4.75 o
  -6   7  11        0.15       -1.15      2.66 o
  -5   7  11        0.11        1.04      2.62 o
  -4   7  11       10.86        8.23      3.00 o
  -3   7  11        3.26        3.91      2.43 o
  -2   7  11        2.85        1.81      1.60 o
  -1   7  11        9.23       12.82      2.07 o
   0   7  11       87.87       92.05      3.81 o
   1   7  11        1.20        1.01      1.90 o
   2   7  11        7.47        7.81      3.22 o
   3   7  11       25.20       17.14      2.89 o
   4   7  11        1.30       -0.73      2.14 o
   5   7  11       28.81       38.27      4.02 o
   6   7  11        0.42        1.33      2.75 o
  -5   8  11        3.08       -0.81      2.92 o
  -4   8  11        0.27        0.89      2.87 o
  -3   8  11        7.61       11.97      3.46 o
  -2   8  11        0.01        3.10      2.24 o
  -1   8  11       14.18       16.64      2.44 o
   0   8  11        1.65        4.35      2.51 o
   1   8  11        0.77       -0.72      2.12 o
   2   8  11       11.21        8.15      2.48 o
   3   8  11        1.07       -1.46      2.15 o
   4   8  11        0.90       -0.77      2.48 o
  -3   9  11       10.99       13.19      3.97 o
  -2   9  11       14.54       23.16      9.21 o
  -1   9  11        9.01       10.13      2.86 o
   0   9  11        1.84        3.06      2.54 o
   1   9  11        0.06        2.32      2.49 o
   2   9  11        1.00        1.41      3.25 o
 -10   0  12        6.83        9.46      4.46 o
  -9   0  12        1.18        4.40      3.57 o
  -8   0  12      566.93      530.97     13.82 o
  -7   0  12       78.83       74.64      4.23 o
  -6   0  12      203.63      204.65      6.32 o
  -5   0  12        5.12        6.76      2.74 o
  -4   0  12     1444.38     1410.75     27.46 o
  -3   0  12        8.35        9.82      0.92 o
  -2   0  12       21.49       22.94      3.24 o
  -1   0  12       53.76       63.74      4.60 o
   0   0  12      935.25      960.80     19.02 o
   1   0  12     1495.90     1565.77     33.77 o
   2   0  12      293.55      303.35      5.28 o
   3   0  12      232.33      230.53      4.68 o
   4   0  12      151.62      153.64      3.95 o
   5   0  12       13.68       11.75      1.73 o
   6   0  12        4.75        0.92      2.24 o
   7   0  12       45.45       54.22      3.59 o
   8   0  12      122.32      117.40      5.29 o
   9   0  12        7.44        6.83      4.56 o
 -10   1  12        6.31       11.30      3.35 o
  -9   1  12        1.43        9.16      2.78 o
  -8   1  12        0.19       -1.33      1.42 o
  -7   1  12       12.94       10.98      1.64 o
  -6   1  12       81.47       74.38      2.74 o
  -5   1  12       52.69       51.31      1.54 o
  -4   1  12       46.97       46.51      1.18 o
  -3   1  12       11.06       14.41      0.84 o
  -2   1  12       19.47       30.36      1.37 o
  -1   1  12        1.70        2.15      0.49 o
   0   1  12     2063.78     2101.45     20.65 o
   1   1  12     1035.18     1137.03     11.68 o
   2   1  12      511.70      446.36      5.46 o
   3   1  12       46.92       51.75      1.53 o
   4   1  12       40.00       35.47      1.66 o
   5   1  12        5.93        6.22      1.09 o
   6   1  12        4.37        6.26      1.38 o
   7   1  12       25.60       22.25      2.12 o
   8   1  12        1.79        1.26      1.55 o
   9   1  12        0.52        1.41      1.93 o
 -10   2  12       20.48       23.38      3.94 o
  -9   2  12       85.55       90.17      5.57 o
  -8   2  12       12.10       13.47      2.07 o
  -7   2  12       56.27       69.64      3.06 o
  -6   2  12       15.03       16.34      1.53 o
  -5   2  12      108.74      121.19      2.46 o
  -4   2  12       24.92       33.41      1.40 o
  -3   2  12       30.44       35.40      0.96 o
  -2   2  12        2.34        2.77      0.58 o
  -1   2  12      362.79      419.33      4.54 o
   0   2  12       17.19       12.81      0.78 o
   1   2  12       75.70       65.96      2.40 o
   2   2  12      152.35      142.11      2.59 o
   3   2  12      272.47      262.10      4.05 o
   4   2  12        0.01       -0.43      0.82 o
   5   2  12      261.18      251.77      4.15 o
   6   2  12       60.07       60.54      2.52 o
   7   2  12        6.65        5.12      1.55 o
   8   2  12        0.27       -1.01      1.70 o
   9   2  12        2.83        2.94      2.04 o
 -10   3  12        4.94        9.87      3.58 o
  -9   3  12       92.36       98.71      6.03 o
  -8   3  12       30.64       33.12      3.95 o
  -7   3  12      104.39      106.57      7.61 o
  -6   3  12      379.84      358.29      7.18 o
  -5   3  12        1.90        2.14      0.95 o
  -4   3  12      117.27      124.93      2.31 o
  -3   3  12        0.64       -0.54      0.54 o
  -2   3  12        0.30        0.73      0.61 o
  -1   3  12       94.19      104.32      1.78 o
   0   3  12       32.26       30.23      1.43 o
   1   3  12       16.09       17.31      1.11 o
   2   3  12      501.40      478.83      6.17 o
   3   3  12        2.53        2.19      0.96 o
   4   3  12       77.19       70.58      2.08 o
   5   3  12       54.38       54.70      2.16 o
   6   3  12        2.61        4.16      1.39 o
   7   3  12        1.92        1.86      1.64 o
   8   3  12       10.31        4.24      1.95 o
  -9   4  12        5.90        5.81      5.99 o
  -8   4  12       31.45       18.07      3.42 o
  -7   4  12      100.62      100.81      4.06 o
  -6   4  12       13.43        9.46      1.81 o
  -5   4  12        4.97        5.13      1.14 o
  -4   4  12        3.56        4.56      1.04 o
  -3   4  12        3.96        2.20      0.80 o
  -2   4  12      182.95      174.30      3.38 o
  -1   4  12      325.68      308.46      6.75 o
   0   4  12       73.22       67.72      1.87 o
   1   4  12        2.50        3.21      1.00 o
   2   4  12        6.69        8.88      1.10 o
   3   4  12      194.44      190.91      3.64 o
   4   4  12       57.90       62.44      2.66 o
   5   4  12        1.05       -1.09      1.27 o
   6   4  12        2.35        3.57      1.73 o
   7   4  12        2.51        7.15      2.19 o
   8   4  12       11.27       17.69      3.23 o
  -9   5  12       31.14       28.14      8.14 o
  -8   5  12        0.07       -1.64      3.60 o
  -7   5  12        1.96        2.15      2.84 o
  -6   5  12       44.26       41.20      3.39 o
  -5   5  12        4.50        3.95      1.68 o
  -4   5  12      103.35      106.44      2.92 o
  -3   5  12       28.94       27.91      2.06 o
  -2   5  12       87.63       83.05      2.22 o
  -1   5  12       23.61       19.84      1.35 o
   0   5  12        8.23        8.03      1.10 o
   1   5  12       78.89       74.66      2.33 o
   2   5  12       12.69       15.34      1.94 o
   3   5  12       98.08       90.22      2.98 o
   4   5  12       85.84       98.29      3.44 o
   5   5  12      126.65      123.38      4.07 o
   6   5  12        5.07        5.61      2.07 o
   7   5  12       35.49       45.11      6.85 o
  -8   6  12        1.19        5.40      3.40 o
  -7   6  12        1.65       -2.34      2.34 o
  -6   6  12       11.11       13.23      4.54 o
  -5   6  12       20.04       17.70      2.68 o
  -4   6  12       40.66       43.17      2.87 o
  -3   6  12        1.63        0.70      1.18 o
  -2   6  12        2.58       -0.73      1.11 o
  -1   6  12      168.95      179.63      4.07 o
   0   6  12       36.05       34.50      2.09 o
   1   6  12       11.63        8.38      1.49 o
   2   6  12       34.31       36.65      2.40 o
   3   6  12        0.73        3.33      1.62 o
   4   6  12       21.08       24.70      2.59 o
   5   6  12       51.87       58.68      6.14 o
   6   6  12        0.19       -0.36      2.04 o
   7   6  12       15.47       13.54      3.12 o
  -7   7  12        2.26       -2.64      3.97 o
  -6   7  12        3.50        5.36      6.00 o
  -5   7  12       28.67       25.45      4.65 o
  -4   7  12        0.91       -0.93      3.59 o
  -3   7  12        0.23       -1.36      1.69 o
  -2   7  12       42.73       51.00      3.00 o
  -1   7  12       81.87       79.83      3.75 o
   0   7  12       59.81       53.01      3.41 o
   1   7  12        9.99       10.43      2.01 o
   2   7  12       27.76       20.24      2.93 o
   3   7  12        2.70       -2.48      2.48 o
   4   7  12        0.71       -1.22      2.19 o
   5   7  12        5.71        5.47      2.63 o
   6   7  12        0.57       -0.95      4.86 o
  -5   8  12        2.65        8.04      3.42 o
  -4   8  12       21.98       20.83      3.98 o
  -3   8  12        0.72        1.12      2.80 o
  -2   8  12        0.24        0.93      1.97 o
  -1   8  12        1.88        3.76      2.26 o
   0   8  12       60.36       56.92      4.15 o
   1   8  12        3.46       -0.76      2.38 o
   2   8  12        0.54       -1.98      2.20 o
   3   8  12        0.35       -1.86      2.13 o
   4   8  12        0.00        2.55      3.53 o
  -2   9  12       35.21       25.79      4.80 o
  -1   9  12       10.43        9.02      2.84 o
   0   9  12        2.37        3.52      2.53 o
   1   9  12        2.01        1.07      2.40 o
 -10   1  13        0.82       -1.02      2.64 o
  -9   1  13       51.87       47.11      3.91 o
  -8   1  13       19.13       23.98      2.42 o
  -7   1  13        8.85        9.69      1.60 o
  -6   1  13      350.10      334.90      6.26 o
  -5   1  13      227.52      223.05      3.59 o
  -4   1  13        1.84        3.46      0.61 o
  -3   1  13       25.47       27.96      1.09 o
  -2   1  13      370.51      408.01      6.44 o
  -1   1  13      388.75      424.22      5.13 o
   0   1  13      504.14      494.96      6.71 o
   1   1  13      397.03      378.10      7.40 o
   2   1  13      379.92      400.75      5.07 o
   3   1  13        6.73        7.75      0.85 o
   4   1  13       13.04       11.49      1.07 o
   5   1  13       25.16       22.74      1.81 o
   6   1  13      127.64      124.91      3.44 o
   7   1  13        2.51        1.49      1.39 o
   8   1  13        1.18        1.08      1.59 o
   9   1  13        1.45        1.99      3.97 o
 -10   2  13        5.06        7.90      3.08 o
  -9   2  13        1.26        0.81      2.48 o
  -8   2  13       34.80       33.17      2.57 o
  -7   2  13       45.14       42.94      2.89 o
  -6   2  13      101.67       91.07      2.78 o
  -5   2  13      238.50      239.47      3.84 o
  -4   2  13        0.02        1.24      0.55 o
  -3   2  13     1112.80     1122.96     11.38 o
  -2   2  13      133.39      140.91      2.33 o
  -1   2  13       83.78      103.91      1.85 o
   0   2  13       24.93       26.31      1.33 o
   1   2  13       18.79       26.55      0.98 o
   2   2  13      244.23      245.50      3.70 o
   3   2  13      466.46      473.90      6.20 o
   4   2  13       16.95       14.98      1.22 o
   5   2  13       59.06       60.92      2.23 o
   6   2  13       23.35       27.42      2.01 o
   7   2  13        0.87        1.16      1.35 o
   8   2  13       28.36       31.71      2.80 o
   9   2  13       15.38       14.20      2.93 o
 -10   3  13        4.64        3.05      2.97 o
  -9   3  13        5.09        6.17      2.91 o
  -8   3  13       35.45       39.91      3.27 o
  -7   3  13       19.84       26.32      2.41 o
  -6   3  13       14.61        7.48      1.62 o
  -5   3  13        3.83        4.52      1.10 o
  -4   3  13        0.70        1.35      0.75 o
  -3   3  13       13.15       10.09      0.87 o
  -2   3  13        6.76        4.07      0.81 o
  -1   3  13      138.78      124.52      2.23 o
   0   3  13        1.70        1.56      0.59 o
   1   3  13      109.82      113.17      2.33 o
   2   3  13       28.35       25.83      1.39 o
   3   3  13      530.73      502.88      6.67 o
   4   3  13      103.66      103.80      2.53 o
   5   3  13       52.75       51.99      2.16 o
   6   3  13        2.17        1.09      1.30 o
   7   3  13        9.20        6.37      1.83 o
   8   3  13       14.09        6.84      2.71 o
  -9   4  13        0.63        0.79      3.35 o
  -8   4  13        2.80        4.18      2.61 o
  -7   4  13        0.10        1.82      1.69 o
  -6   4  13        8.24       14.01      2.39 o
  -5   4  13        0.97        0.70      1.09 o
  -4   4  13       21.49       24.61      1.50 o
  -3   4  13        0.79       -0.71      0.82 o
  -2   4  13       72.22       83.95      2.43 o
  -1   4  13      284.18      275.88      4.48 o
   0   4  13       27.00       30.64      1.37 o
   1   4  13       41.00       33.92      1.71 o
   2   4  13       42.14       40.27      1.78 o
   3   4  13       72.17       74.99      2.25 o
   4   4  13       81.50       78.54      2.75 o
   5   4  13        0.02       -1.64      1.64 o
   6   4  13        2.56        4.78      1.69 o
   7   4  13        3.60        6.65      2.20 o
   8   4  13        0.78        2.32      2.28 o
  -8   5  13        0.57        0.12      2.50 o
  -7   5  13        0.00       -2.17      2.17 o
  -6   5  13       15.94       13.91      2.19 o
  -5   5  13        5.15        2.55      1.34 o
  -4   5  13      169.64      171.57      4.45 o
  -3   5  13        5.06        5.81      1.18 o
  -2   5  13       30.34       27.10      1.65 o
  -1   5  13       55.40       53.70      1.94 o
   0   5  13       51.54       53.09      1.95 o
   1   5  13      141.48      137.46      3.90 o
   2   5  13      160.22      148.59      3.38 o
   3   5  13      148.07      148.05      3.54 o
   4   5  13       94.20       99.68      4.66 o
   5   5  13       16.75       13.02      2.35 o
   6   5  13        5.59        6.74      3.50 o
   7   5  13       13.78        9.00      2.99 o
  -8   6  13       52.70       57.62      5.54 o
  -7   6  13       15.14       14.57      3.68 o
  -6   6  13        3.81        3.38      2.93 o
  -5   6  13        4.78        4.69      2.40 o
  -4   6  13        0.68        1.01      1.52 o
  -3   6  13       44.27       39.15      4.22 o
  -2   6  13      106.14       92.56      2.94 o
  -1   6  13        9.45        5.98      1.37 o
   0   6  13      105.15      105.34      3.59 o
   1   6  13        0.03        1.68      1.34 o
   2   6  13       19.67       13.92      1.89 o
   3   6  13        6.74        4.44      2.09 o
   4   6  13       12.22       11.99      2.53 o
   5   6  13       69.11       66.28      4.52 o
   6   6  13        8.15        5.34      2.33 o
  -6   7  13        3.96        0.60      2.90 o
  -5   7  13       11.25       19.54      3.63 o
  -4   7  13       14.68       20.01      3.60 o
  -3   7  13       18.75       14.69      2.41 o
  -2   7  13       69.61       78.68      5.01 o
  -1   7  13        0.68       -1.60      1.60 o
   0   7  13       92.02       84.54      3.79 o
   1   7  13       27.04       29.17      3.91 o
   2   7  13        0.08       -1.40      1.58 o
   3   7  13       12.38       10.73      2.60 o
   4   7  13        9.96       16.44      3.12 o
   5   7  13        4.42        4.33      3.27 o
  -5   8  13        0.30        2.59      3.14 o
  -4   8  13        2.08        0.97      3.07 o
  -3   8  13        0.18       -2.36      2.36 o
  -2   8  13       16.71       18.72      3.92 o
  -1   8  13        7.12        5.55      2.26 o
   0   8  13        2.01        0.98      2.10 o
   1   8  13        0.23        1.27      2.25 o
   2   8  13        4.60        3.39      3.81 o
   3   8  13        0.33       -2.14      4.13 o
   4   8  13        2.32       -1.80      3.21 o
  -1   9  13        8.74       12.52      2.95 o
   0   9  13        8.05        7.98      2.78 o
 -10   0  14       76.61       83.48      7.97 o
  -9   0  14       30.38       29.85      3.65 o
  -8   0  14        2.17        3.40      2.16 o
  -7   0  14      125.06      107.63     10.30 o
  -6   0  14      353.63      341.07      8.76 o
  -5   0  14       99.69       91.85      2.90 o
  -4   0  14       66.25       71.62      2.71 o
  -3   0  14       13.65       14.07      1.28 o
  -2   0  14       83.49       86.74      5.83 o
  -1   0  14        0.28        3.55      2.04 o
   0   0  14       69.90       97.30      2.55 o
   1   0  14       68.57       86.83      2.90 o
   2   0  14        1.39       -0.04      0.74 o
   3   0  14       46.57       45.74      2.08 o
   4   0  14      162.35      154.84      4.09 o
   5   0  14      124.03      124.56      3.94 o
   6   0  14        7.70        9.51      2.57 o
   7   0  14        7.97        9.82      2.42 o
   8   0  14        3.50        3.79      2.63 o
   9   0  14       38.77       50.44      8.87 o
 -10   1  14        4.02        2.60      3.02 o
  -9   1  14        3.80        0.03      2.38 o
  -8   1  14        9.47       10.89      1.81 o
  -7   1  14        0.09       -0.56      1.17 o
  -6   1  14        4.36        3.67      1.08 o
  -5   1  14      862.50      829.19     11.69 o
  -4   1  14      435.05      418.85      4.58 o
  -3   1  14       85.67       75.60      1.70 o
  -2   1  14      157.98      166.44      4.83 o
  -1   1  14      212.22      225.13      3.08 o
   0   1  14        4.60        2.32      0.50 o
   1   1  14       20.33       16.98      1.47 o
   2   1  14       33.88       29.83      1.21 o
   3   1  14       61.40       61.00      1.70 o
   4   1  14        1.66        0.38      0.81 o
   5   1  14        7.80        6.93      1.18 o
   6   1  14        0.18        0.68      1.24 o
   7   1  14       24.39       24.08      2.06 o
   8   1  14        0.29        2.22      1.77 o
   9   1  14        2.95        1.93      2.71 o
 -10   2  14        0.01       -2.38      2.49 o
  -9   2  14        7.21        4.52      2.56 o
  -8   2  14       81.39       81.14      3.48 o
  -7   2  14       20.15       11.55      1.76 o
  -6   2  14       40.20       31.36      1.81 o
  -5   2  14       14.55       13.08      1.18 o
  -4   2  14        0.00        0.02      0.55 o
  -3   2  14      114.59      112.76      1.98 o
  -2   2  14      617.40      609.32      6.81 o
  -1   2  14      487.38      527.99      6.20 o
   0   2  14      131.69      147.15      2.20 o
   1   2  14        0.85        2.55      0.57 o
   2   2  14      209.26      212.82      3.39 o
   3   2  14        4.94        4.37      0.97 o
   4   2  14       96.83       83.90      2.27 o
   5   2  14        3.06        2.97      1.09 o
   6   2  14      259.79      261.86      5.20 o
   7   2  14        1.38        2.01      1.49 o
   8   2  14        0.19       -1.95      1.95 o
  -9   3  14       15.67       11.02      3.10 o
  -8   3  14       32.28       32.29      3.04 o
  -7   3  14        0.02       -1.22      1.41 o
  -6   3  14      104.67       96.50      3.51 o
  -5   3  14      108.70      115.01      3.04 o
  -4   3  14       64.68       62.82      1.86 o
  -3   3  14       46.44       44.45      1.34 o
  -2   3  14       67.24       72.48      1.67 o
  -1   3  14        5.27        3.42      1.21 o
   0   3  14       24.84       27.88      1.23 o
   1   3  14      375.59      375.53      5.58 o
   2   3  14     1750.18     1715.89     18.01 o
   3   3  14        1.08        3.56      1.10 o
   4   3  14        1.60       -0.38      0.94 o
   5   3  14       26.93       26.64      2.47 o
   6   3  14       34.06       37.23      2.25 o
   7   3  14        1.69       -2.04      2.04 o
   8   3  14        1.15        3.50      2.69 o
  -9   4  14       12.47        6.84      3.11 o
  -8   4  14        4.43        4.44      3.60 o
  -7   4  14       98.83       96.79      3.91 o
  -6   4  14       93.43       88.98      3.54 o
  -5   4  14      219.70      210.37      4.53 o
  -4   4  14       16.28       14.70      1.49 o
  -3   4  14        1.63        1.32      0.87 o
  -2   4  14      151.94      150.68      3.09 o
  -1   4  14       68.27       61.53      1.71 o
   0   4  14        9.78       11.33      1.18 o
   1   4  14      492.11      474.51      6.28 o
   2   4  14       50.28       50.87      1.76 o
   3   4  14      416.29      412.50      6.69 o
   4   4  14      112.92      115.13      3.73 o
   5   4  14        0.62       -1.14      1.14 o
   6   4  14       19.37       20.31      3.04 o
   7   4  14       12.67       15.13      2.71 o
   8   4  14        0.78        2.13      2.81 o
  -8   5  14       32.24       33.34      4.22 o
  -7   5  14        0.54        4.17      2.11 o
  -6   5  14        2.54        1.94      1.66 o
  -5   5  14       17.80       15.37      1.78 o
  -4   5  14       69.43       74.62      2.83 o
  -3   5  14      124.05      108.45      3.26 o
  -2   5  14        7.43       11.83      1.37 o
  -1   5  14      109.34      111.94      2.96 o
   0   5  14       11.69        8.07      1.32 o
   1   5  14      412.86      392.46      6.46 o
   2   5  14      132.77      142.42      3.74 o
   3   5  14       31.76       31.44      2.17 o
   4   5  14       10.01       11.54      1.92 o
   5   5  14       12.89       12.46      2.11 o
   6   5  14        5.97        5.60      3.84 o
   7   5  14        2.29        3.01      3.44 o
  -7   6  14       36.39       37.60      4.50 o
  -6   6  14        0.85        0.21      2.40 o
  -5   6  14       49.02       52.61      4.48 o
  -4   6  14       29.21       34.61      3.00 o
  -3   6  14       11.73        9.63      1.68 o
  -2   6  14        2.79        2.10      1.37 o
  -1   6  14        3.61        1.17      1.18 o
   0   6  14       50.92       52.58      2.47 o
   1   6  14        4.69        5.88      1.58 o
   2   6  14        9.65        9.22      1.74 o
   3   6  14       17.89       20.57      2.43 o
   4   6  14       15.75       15.54      2.44 o
   5   6  14       53.10       49.74      4.42 o
   6   6  14        3.44        5.22      2.46 o
  -6   7  14        6.68       15.57      3.69 o
  -5   7  14       27.86       31.13      4.22 o
  -4   7  14       12.60       11.19      4.48 o
  -3   7  14        5.18        3.37      2.36 o
  -2   7  14       13.24       12.63      2.18 o
  -1   7  14       19.43       17.50      2.69 o
   0   7  14        2.26        3.32      3.73 o
   1   7  14        0.77        1.59      2.03 o
   2   7  14       10.56       13.39      2.68 o
   3   7  14        3.80        4.09      2.32 o
   4   7  14        0.01       -0.15      2.34 o
   5   7  14        0.46        7.39      3.29 o
  -5   8  14        2.01       -0.32      2.86 o
  -4   8  14        5.50        7.06      3.39 o
  -3   8  14        0.65        0.07      2.70 o
  -2   8  14       13.13       18.60      2.92 o
  -1   8  14       52.98       51.56      4.85 o
   0   8  14       27.16       23.30      3.17 o
   1   8  14       29.04       33.57      3.72 o
   2   8  14       12.27       11.32      4.30 o
   3   8  14        4.37        2.40      2.47 o
 -10   1  15       38.30       33.74      4.52 o
  -9   1  15        5.31        8.20      1.89 o
  -8   1  15        9.88       11.24      1.79 o
  -7   1  15        6.64        8.30      1.50 o
  -6   1  15       21.80       21.46      1.47 o
  -5   1  15      334.85      343.74      5.28 o
  -4   1  15      137.78      137.76      2.47 o
  -3   1  15       83.18       84.89      1.67 o
  -2   1  15       20.93       18.57      1.09 o
  -1   1  15       97.07      103.47      1.85 o
   0   1  15       37.42       42.78      1.13 o
   1   1  15       56.21       64.67      1.74 o
   2   1  15       46.28       45.04      1.64 o
   3   1  15       73.34       70.54      1.96 o
   4   1  15       19.02       17.43      1.27 o
   5   1  15       72.10       74.04      2.27 o
   6   1  15        0.08       -0.65      1.24 o
   7   1  15       16.35       16.30      2.15 o
   8   1  15        0.86       -1.64      1.91 o
 -10   2  15       23.65       27.63      3.91 o
  -9   2  15       11.23       17.93      2.65 o
  -8   2  15        3.14        3.02      1.54 o
  -7   2  15       15.64       11.17      1.63 o
  -6   2  15       62.84       66.14      2.40 o
  -5   2  15      222.57      226.01      3.87 o
  -4   2  15       39.06       37.44      1.56 o
  -3   2  15      116.95      114.00      1.83 o
  -2   2  15        5.99        5.46      0.63 o
  -1   2  15       42.72       52.12      1.35 o
   0   2  15       64.76       56.68      1.50 o
   1   2  15       16.21       18.34      1.30 o
   2   2  15        9.81        9.43      1.02 o
   3   2  15        7.02        3.27      0.98 o
   4   2  15        4.78        4.90      1.04 o
   5   2  15        2.34        1.72      1.07 o
   6   2  15       59.26       71.32      4.07 o
   7   2  15       15.96       18.72      2.91 o
   8   2  15        0.08       -0.66      2.44 o
  -9   3  15        1.12       -2.06      2.06 o
  -8   3  15        0.27        3.06      1.91 o
  -7   3  15       43.76       43.62      2.68 o
  -6   3  15       35.75       37.26      2.34 o
  -5   3  15        0.14        0.36      1.00 o
  -4   3  15       15.84       16.85      1.45 o
  -3   3  15       86.32       85.79      2.09 o
  -2   3  15      428.35      443.78      5.34 o
  -1   3  15      454.96      472.74      8.06 o
   0   3  15        2.68        2.84      0.71 o
   1   3  15       79.48       75.35      1.92 o
   2   3  15      482.48      450.67      6.06 o
   3   3  15      166.49      161.88      3.34 o
   4   3  15       37.54       38.45      1.79 o
   5   3  15        9.81        8.13      1.65 o
   6   3  15        0.13        1.13      1.57 o
   7   3  15       14.55       10.19      2.77 o
   8   3  15       10.24        7.53      2.97 o
  -9   4  15        4.18        5.92      3.90 o
  -8   4  15        4.68        5.09      2.33 o
  -7   4  15       64.24       54.60      3.12 o
  -6   4  15        2.79       -0.50      1.53 o
  -5   4  15        9.90        7.58      1.42 o
  -4   4  15        1.87        1.42      1.05 o
  -3   4  15       17.91       18.08      1.49 o
  -2   4  15      133.93      133.71      4.55 o
  -1   4  15       12.90        9.82      1.15 o
   0   4  15        0.45       -0.84      0.84 o
   1   4  15       47.63       53.35      2.82 o
   2   4  15        1.39        2.89      1.12 o
   3   4  15      201.30      205.59      4.11 o
   4   4  15        0.04        1.32      1.31 o
   5   4  15        0.24        2.54      1.65 o
   6   4  15        3.30        1.32      2.37 o
   7   4  15        8.40        3.17      3.05 o
  -8   5  15        0.04        3.23      4.00 o
  -7   5  15        6.14        6.23      2.98 o
  -6   5  15        8.29        6.76      1.95 o
  -5   5  15       46.53       52.42      2.57 o
  -4   5  15       90.95       95.59      3.18 o
  -3   5  15       12.49        8.05      1.47 o
  -2   5  15       32.67       32.02      2.03 o
  -1   5  15       15.24       19.08      2.36 o
   0   5  15       73.71       73.01      2.56 o
   1   5  15        2.21        1.66      1.26 o
   2   5  15        4.00        3.55      1.35 o
   3   5  15        0.28        0.25      1.29 o
   4   5  15       13.18       11.65      1.99 o
   5   5  15        1.57        4.03      2.08 o
   6   5  15        8.37        5.70      2.81 o
   7   5  15        0.65        0.68      2.84 o
  -7   6  15        3.71        8.38      3.22 o
  -6   6  15        2.63        2.63      4.59 o
  -5   6  15        9.01        6.56      2.19 o
  -4   6  15       24.40       32.53      2.29 o
  -3   6  15        4.37        4.20      1.48 o
  -2   6  15       72.02       65.34      2.92 o
  -1   6  15        1.21       -0.16      1.30 o
   0   6  15      141.18      160.38      4.49 o
   1   6  15       17.40       13.97      2.23 o
   2   6  15        0.84       -1.51      1.51 o
   3   6  15        0.74       -0.44      2.09 o
   4   6  15       11.90        6.56      2.62 o
   5   6  15       10.45       10.27      2.88 o
   6   6  15        0.43        1.21      2.31 o
  -6   7  15       11.12        8.65      4.01 o
  -5   7  15        2.93        2.73      2.77 o
  -4   7  15        0.55       -0.98      2.49 o
  -3   7  15        7.90        6.56      3.01 o
  -2   7  15       19.94       18.01      2.34 o
  -1   7  15        0.91        1.64      1.98 o
   0   7  15        1.15        1.41      2.62 o
   1   7  15        0.98        1.83      1.96 o
   2   7  15        9.08        7.45      2.51 o
   3   7  15        0.23        1.50      2.26 o
   4   7  15        1.31        0.08      2.43 o
   5   7  15       12.32       17.67      4.47 o
  -4   8  15        0.49        1.99      6.55 o
  -3   8  15        0.51       -1.89      2.70 o
  -2   8  15       11.89        9.93      3.18 o
  -1   8  15        0.47       -1.92      1.92 o
   0   8  15        1.29        0.59      2.16 o
   1   8  15        2.01        1.06      2.35 o
   2   8  15        0.03       -2.16      2.16 o
   3   8  15        0.89        2.43      3.71 o
 -10   0  16       14.76       23.99      5.24 o
  -9   0  16        6.37        5.32      2.40 o
  -8   0  16       35.06       36.35      3.42 o
  -7   0  16       40.32       38.67      3.11 o
  -6   0  16        0.26       -0.62      1.30 o
  -5   0  16        8.26        7.95      1.17 o
  -4   0  16      247.99      219.34      4.77 o
  -3   0  16      410.40      397.06      7.00 o
  -2   0  16       13.50       12.22      3.22 o
  -1   0  16       35.20       38.64      1.88 o
   0   0  16      199.02      245.58      6.37 o
   1   0  16      727.33      758.79     22.96 o
   2   0  16       18.58       26.11      1.47 o
   3   0  16       84.46       76.90      3.43 o
   4   0  16       90.34       97.88      3.36 o
   5   0  16        1.68       -1.32      1.78 o
   6   0  16        0.89       -0.68      2.74 o
   7   0  16       28.51       28.67      4.09 o
   8   0  16        0.54        0.49      4.99 o
 -10   1  16        8.76        9.17      3.18 o
  -9   1  16        6.08        5.83      1.77 o
  -8   1  16       22.63       18.05      1.96 o
  -7   1  16       40.40       42.45      2.31 o
  -6   1  16        2.26       -0.11      0.93 o
  -5   1  16       57.62       65.42      2.41 o
  -4   1  16      419.42      391.86      4.65 o
  -3   1  16       51.12       51.18      1.26 o
  -2   1  16      199.41      190.29      4.80 o
  -1   1  16      192.73      190.97      2.80 o
   0   1  16        0.05        0.10      0.49 o
   1   1  16        0.21        1.20      0.62 o
   2   1  16       17.60       19.42      1.20 o
   3   1  16       55.78       58.45      1.75 o
   4   1  16       76.45       83.08      2.21 o
   5   1  16       16.02       16.33      1.44 o
   6   1  16       22.20       24.38      2.55 o
   7   1  16        1.12        1.42      1.96 o
   8   1  16        0.01        0.19      2.03 o
  -9   2  16        5.64        4.31      2.55 o
  -8   2  16       12.56       16.66      2.22 o
  -7   2  16       48.49       48.78      2.87 o
  -6   2  16      310.57      287.10      5.18 o
  -5   2  16      241.30      240.33      4.02 o
  -4   2  16      208.40      208.33      3.07 o
  -3   2  16      243.18      245.63      3.45 o
  -2   2  16        3.90        3.82      0.77 o
  -1   2  16      415.53      411.44      5.00 o
   0   2  16       88.17       80.21      1.81 o
   1   2  16       62.60       54.00      1.56 o
   2   2  16      106.52      110.52      2.67 o
   3   2  16      112.96      113.06      2.62 o
   4   2  16      158.74      148.79      3.04 o
   5   2  16       95.23      104.08      3.20 o
   6   2  16       15.71       14.85      2.32 o
   7   2  16        0.74       -0.51      1.86 o
   8   2  16        0.79        0.24      3.25 o
  -9   3  16        0.06       -2.30      2.30 o
  -8   3  16        1.61        2.66      1.91 o
  -7   3  16       21.83       22.24      2.21 o
  -6   3  16        0.00        1.14      1.34 o
  -5   3  16       71.94       74.87      2.55 o
  -4   3  16       78.60       78.66      2.39 o
  -3   3  16       55.28       51.58      2.36 o
  -2   3  16        4.42        5.08      0.83 o
  -1   3  16      231.34      225.07      4.10 o
   0   3  16      422.38      388.75      5.27 o
   1   3  16       60.47       59.37      2.05 o
   2   3  16       54.71       61.81      2.58 o
   3   3  16      849.22      826.81     11.89 o
   4   3  16        9.09       10.38      1.44 o
   5   3  16       32.22       36.27      2.66 o
   6   3  16        0.85        2.41      1.84 o
   7   3  16        0.23       -0.82      2.45 o
   8   3  16       11.66       10.11      3.20 o
  -9   4  16       25.82       25.87      6.12 o
  -8   4  16       34.88       36.55      3.99 o
  -7   4  16       14.93       17.64      2.44 o
  -6   4  16        4.69        7.25      1.49 o
  -5   4  16       51.11       48.47      2.32 o
  -4   4  16       32.93       27.10      1.79 o
  -3   4  16       12.12       17.25      1.46 o
  -2   4  16        4.48        3.30      1.40 o
  -1   4  16        0.07       -0.92      0.92 o
   0   4  16      110.21      104.66      2.75 o
   1   4  16      672.84      681.69      9.22 o
   2   4  16      521.19      521.84      6.79 o
   3   4  16        5.46        6.06      1.35 o
   4   4  16       25.52       28.28      3.48 o
   5   4  16        3.87        4.29      1.96 o
   6   4  16        2.62        1.01      2.25 o
   7   4  16       22.71       25.47      3.79 o
  -8   5  16        0.22        2.31      2.71 o
  -7   5  16        4.52        6.65      2.22 o
  -6   5  16        4.72        5.92      1.86 o
  -5   5  16       32.35       33.15      2.21 o
  -4   5  16        9.04        6.43      1.43 o
  -3   5  16       23.67       23.48      1.86 o
  -2   5  16      143.83      126.86      3.54 o
  -1   5  16       54.14       62.75      2.66 o
   0   5  16      119.83      127.84      3.73 o
   1   5  16       27.29       21.20      2.36 o
   2   5  16       21.75       14.18      1.96 o
   3   5  16        2.00        1.84      1.55 o
   4   5  16        4.48        1.74      1.94 o
   5   5  16       37.96       35.94      3.33 o
   6   5  16        1.11        0.96      2.58 o
  -7   6  16        2.64        6.03      2.98 o
  -6   6  16       27.54       30.58      3.32 o
  -5   6  16       11.51       15.69      2.67 o
  -4   6  16        0.40        2.42      1.38 o
  -3   6  16        3.45       -0.72      1.28 o
  -2   6  16       29.95       35.13      2.34 o
  -1   6  16        0.08       -1.31      1.31 o
   0   6  16        0.55        0.24      1.41 o
   1   6  16        5.65        3.51      1.82 o
   2   6  16        9.89        6.73      2.44 o
   3   6  16       20.20       21.09      3.05 o
   4   6  16       20.97       24.69      3.43 o
   5   6  16        3.43        2.59      2.21 o
  -6   7  16        2.30        6.35      2.99 o
  -5   7  16        3.78        4.16      2.78 o
  -4   7  16       13.50       16.79      7.34 o
  -3   7  16        0.03        0.98      1.98 o
  -2   7  16        3.94        2.98      1.74 o
  -1   7  16        2.93        5.60      1.94 o
   0   7  16       14.83       10.14      2.71 o
   1   7  16        0.03        0.78      2.00 o
   2   7  16        6.77        6.91      2.43 o
   3   7  16        7.19        7.10      2.96 o
   4   7  16        0.01        1.15      2.47 o
  -4   8  16        0.01       -1.52      2.67 o
  -3   8  16       16.35       12.43      4.42 o
  -2   8  16        4.55        5.83      2.52 o
  -1   8  16        0.23       -0.62      2.67 o
   0   8  16        0.71       -1.28      2.07 o
   1   8  16        1.88        5.07      2.51 o
   2   8  16        9.81        5.17      2.66 o
  -9   1  17       21.31       16.75      2.21 o
  -8   1  17        5.24        6.92      1.86 o
  -7   1  17       24.69       24.09      1.89 o
  -6   1  17        0.69       -0.66      0.90 o
  -5   1  17       27.56       25.97      1.39 o
  -4   1  17       99.94       92.77      1.88 o
  -3   1  17       49.62       50.89      1.60 o
  -2   1  17        0.06        1.42      0.71 o
  -1   1  17        9.04        5.80      0.65 o
   0   1  17       52.85       55.90      1.37 o
   1   1  17       64.14       57.23      1.62 o
   2   1  17      188.53      191.66      4.02 o
   3   1  17      218.41      220.54      3.80 o
   4   1  17        0.25       -1.03      1.03 o
   5   1  17       16.81       19.01      1.84 o
   6   1  17       20.17       18.17      2.37 o
   7   1  17        3.52        4.45      2.08 o
   8   1  17        5.79       10.35      2.50 o
  -9   2  17        1.58        4.67      2.10 o
  -8   2  17       37.12       39.99      2.60 o
  -7   2  17        1.09        0.72      1.14 o
  -6   2  17       38.96       42.01      1.96 o
  -5   2  17      256.89      245.93      4.06 o
  -4   2  17       54.34       62.95      2.16 o
  -3   2  17       10.66       10.27      1.01 o
  -2   2  17        0.26        0.29      0.52 o
  -1   2  17      265.04      247.67      3.44 o
   0   2  17      193.48      191.47      3.39 o
   1   2  17      146.50      141.15      2.81 o
   2   2  17        5.86        5.68      1.06 o
   3   2  17       54.22       54.29      2.22 o
   4   2  17        2.09        1.02      1.25 o
   5   2  17       33.48       30.61      2.38 o
   6   2  17       42.66       48.68      3.31 o
   7   2  17        1.43        4.42      2.15 o
   8   2  17        5.73       10.99      3.11 o
  -9   3  17        9.32        8.00      3.03 o
  -8   3  17       10.32       13.93      2.45 o
  -7   3  17        0.61       -1.37      1.37 o
  -6   3  17        3.67        4.27      1.41 o
  -5   3  17       78.98       79.09      2.89 o
  -4   3  17      297.41      298.74      5.13 o
  -3   3  17       76.18       78.87      2.26 o
  -2   3  17      109.48      109.04      2.57 o
  -1   3  17      116.09      105.77      4.45 o
   0   3  17       35.70       35.37      1.69 o
   1   3  17       24.46       23.27      2.21 o
   2   3  17       20.18       18.52      2.42 o
   3   3  17       81.92       91.20      3.40 o
   4   3  17       97.13       92.88      3.10 o
   5   3  17        0.28       -0.76      1.66 o
   6   3  17        1.58        2.69      2.08 o
   7   3  17       39.66       47.60      5.87 o
  -8   4  17        7.27        6.04      2.25 o
  -7   4  17        1.40        1.21      1.66 o
  -6   4  17       16.10       16.74      1.79 o
  -5   4  17        2.58        5.54      1.33 o
  -4   4  17       46.16       40.76      2.08 o
  -3   4  17       73.48       68.51      2.93 o
  -2   4  17       10.71       13.56      1.41 o
  -1   4  17        1.00       -0.35      0.96 o
   0   4  17       31.32       34.71      2.00 o
   1   4  17        1.72        4.74      1.52 o
   2   4  17      166.05      174.88      3.90 o
   3   4  17        7.40        7.70      1.55 o
   4   4  17       62.13       66.30      3.19 o
   5   4  17       19.15       23.79      2.80 o
   6   4  17       10.89        6.89      2.79 o
   7   4  17        5.92        6.43      4.81 o
  -8   5  17        7.32        6.09      3.27 o
  -7   5  17        3.31        3.84      2.08 o
  -6   5  17        2.71        5.00      1.75 o
  -5   5  17        1.76        0.98      1.30 o
  -4   5  17       28.59       31.00      2.09 o
  -3   5  17      103.34       82.94      2.97 o
  -2   5  17        2.38        2.74      1.44 o
  -1   5  17      147.58      155.78      4.04 o
   0   5  17        6.59        6.89      1.56 o
   1   5  17       12.96       14.12      1.89 o
   2   5  17       16.18       16.82      2.05 o
   3   5  17        2.75        1.70      1.48 o
   4   5  17       39.16       35.64      3.11 o
   5   5  17        8.77        9.55      2.70 o
   6   5  17        1.99       -0.89      2.58 o
  -7   6  17        1.01        4.92      6.30 o
  -6   6  17       20.09       23.80      3.05 o
  -5   6  17        1.24        0.23      2.48 o
  -4   6  17        0.17        0.86      1.40 o
  -3   6  17        0.06       -0.11      1.38 o
  -2   6  17        1.90        4.95      1.54 o
  -1   6  17        1.55        5.45      1.52 o
   0   6  17        5.32        4.60      1.60 o
   1   6  17       22.92       17.81      2.35 o
   2   6  17        0.46       -1.77      2.61 o
   3   6  17        0.10        0.59      2.86 o
   4   6  17        2.60       -0.42      2.36 o
   5   6  17        1.87        2.37      2.22 o
  -5   7  17        0.51        3.28      2.80 o
  -4   7  17        3.90        2.54      2.63 o
  -3   7  17        2.14        4.20      1.92 o
  -2   7  17        0.86       -0.18      1.66 o
  -1   7  17       18.56       17.19      2.46 o
   0   7  17        2.31        1.28      2.08 o
   1   7  17        1.39        2.66      2.15 o
   2   7  17        0.06       -0.79      2.09 o
   3   7  17        0.01       -0.37      2.43 o
   4   7  17       18.69       19.46      3.46 o
  -3   8  17        1.25       -1.50      6.61 o
  -2   8  17        0.46        2.19      2.29 o
  -1   8  17       10.13       14.28      3.10 o
   0   8  17        7.31        5.81      2.58 o
   1   8  17        0.41       -1.64      2.28 o
   2   8  17        1.16       -2.19      4.31 o
  -9   0  18        1.33        5.31      2.39 o
  -8   0  18       22.51       24.77      2.97 o
  -7   0  18       28.09       33.22      2.86 o
  -6   0  18       15.54       15.47      3.90 o
  -5   0  18      160.17      141.38      3.68 o
  -4   0  18     1034.51     1017.21     16.57 o
  -3   0  18      218.21      196.96      7.43 o
  -2   0  18        3.05        2.69      2.65 o
  -1   0  18       11.00       13.18      2.29 o
   0   0  18      225.63      226.07      9.16 o
   1   0  18       18.34       16.70      1.73 o
   2   0  18       64.50       60.43      3.62 o
   3   0  18        0.44       -1.75      1.86 o
   4   0  18        1.71        2.39      1.81 o
   5   0  18       10.28       10.41      2.36 o
   6   0  18       21.96       14.31      3.27 o
   7   0  18       17.74       14.37      3.73 o
   8   0  18        0.18       -2.92      2.92 o
  -9   1  18        0.01        0.06      1.53 o
  -8   1  18       12.89       18.22      2.95 o
  -7   1  18       55.46       58.09      2.91 o
  -6   1  18       26.72       25.83      1.50 o
  -5   1  18        1.21        1.77      0.78 o
  -4   1  18        1.33        1.10      0.89 o
  -3   1  18        7.69       11.89      1.10 o
  -2   1  18      224.60      229.17      4.37 o
  -1   1  18       31.18       28.16      1.14 o
   0   1  18        9.40       10.39      1.05 o
   1   1  18        1.02        0.17      0.73 o
   2   1  18        4.11        3.94      1.10 o
   3   1  18       14.72       18.76      1.55 o
   4   1  18      329.31      330.02      5.89 o
   5   1  18       81.45       87.01      3.29 o
   6   1  18        0.03       -1.87      1.87 o
   7   1  18        0.11        1.28      1.93 o
   8   1  18       11.57       14.32      2.77 o
  -9   2  18        0.04        0.15      1.80 o
  -8   2  18        2.24        3.26      1.56 o
  -7   2  18        3.81        3.31      1.30 o
  -6   2  18        0.07        2.31      1.05 o
  -5   2  18       56.49       58.36      1.89 o
  -4   2  18       66.63       61.49      1.95 o
  -3   2  18      732.98      710.55      8.34 o
  -2   2  18       21.74       23.31      1.44 o
  -1   2  18      104.31       96.47      2.52 o
   0   2  18       55.05       63.91      2.97 o
   1   2  18       45.05       45.70      2.02 o
   2   2  18        2.48        1.92      1.16 o
   3   2  18       42.59       44.72      2.13 o
   4   2  18       14.57       11.03      1.63 o
   5   2  18       51.84       56.21      2.97 o
   6   2  18        1.80        2.24      1.97 o
   7   2  18       21.96       19.53      2.81 o
  -9   3  18       12.45       14.66      2.69 o
  -8   3  18        8.78       11.83      2.26 o
  -7   3  18       28.56       30.84      2.36 o
  -6   3  18       76.61       72.78      2.96 o
  -5   3  18       92.95       84.71      2.90 o
  -4   3  18       13.34       14.87      1.35 o
  -3   3  18       54.79       50.20      1.99 o
  -2   3  18      165.03      141.05      3.53 o
  -1   3  18      129.23      127.38      3.19 o
   0   3  18       48.66       50.53      1.97 o
   1   3  18      444.46      435.06      7.32 o
   2   3  18       10.17       12.10      1.83 o
   3   3  18      135.20      126.60      3.90 o
   4   3  18        4.60        5.07      1.42 o
   5   3  18        8.70        4.27      1.92 o
   6   3  18        5.09        6.27      2.23 o
   7   3  18        8.16        3.61      2.79 o
  -8   4  18        0.43        3.57      2.05 o
  -7   4  18       14.37       15.81      2.52 o
  -6   4  18       96.98       96.23      3.26 o
  -5   4  18       78.49       76.04      2.78 o
  -4   4  18       10.43       13.20      1.50 o
  -3   4  18        1.53        3.21      1.56 o
  -2   4  18       20.46       22.42      1.64 o
  -1   4  18        9.89        8.38      1.28 o
   0   4  18      181.47      175.22      4.12 o
   1   4  18       12.09       10.58      1.58 o
   2   4  18      857.71      846.95     11.53 o
   3   4  18        2.61        2.31      1.55 o
   4   4  18       38.55       45.64      3.85 o
   5   4  18        6.43        9.54      2.29 o
   6   4  18       13.77       18.10      3.83 o
  -8   5  18        0.28        3.89      2.73 o
  -7   5  18        4.63        2.97      2.19 o
  -6   5  18       14.02        8.75      2.00 o
  -5   5  18        2.89        2.91      1.36 o
  -4   5  18        0.49        1.70      1.28 o
  -3   5  18       49.48       46.38      2.37 o
  -2   5  18       70.56       67.65      2.74 o
  -1   5  18       11.95       13.14      1.81 o
   0   5  18        0.00       -0.74      1.23 o
   1   5  18        1.12        1.14      1.40 o
   2   5  18        2.84        0.32      1.46 o
   3   5  18        0.00        0.59      1.54 o
   4   5  18        1.61        3.85      2.09 o
   5   5  18       14.23        9.86      3.45 o
   6   5  18        0.86       -1.36      2.63 o
  -7   6  18        8.02        5.79      2.88 o
  -6   6  18        0.87        2.10      2.12 o
  -5   6  18       36.95       37.62      3.27 o
  -4   6  18        0.03        0.14      1.38 o
  -3   6  18       75.48       73.59      4.09 o
  -2   6  18        1.31        0.99      1.46 o
  -1   6  18       42.07       43.62      2.79 o
   0   6  18        3.10        3.08      1.68 o
   1   6  18       10.08       11.68      2.19 o
   2   6  18        8.97        5.38      2.30 o
   3   6  18        0.73       -1.88      1.88 o
   4   6  18        0.12       -1.73      2.19 o
   5   6  18       26.09       25.91      3.32 o
  -5   7  18        0.01        2.23      2.59 o
  -4   7  18        0.93        2.42      2.66 o
  -3   7  18        0.31       -0.47      1.72 o
  -2   7  18        2.40        2.57      1.86 o
  -1   7  18        0.02        0.06      1.70 o
   0   7  18        1.53       -1.90      1.90 o
   1   7  18       17.95       17.69      3.04 o
   2   7  18       15.25       15.93      3.08 o
   3   7  18        6.66        1.87      2.57 o
  -2   8  18        6.90        9.89      3.22 o
  -1   8  18        0.43        4.51      2.44 o
   0   8  18        0.10        2.78      3.15 o
   1   8  18        0.62        2.15      2.45 o
  -9   1  19        0.00        0.99      1.53 o
  -8   1  19       39.65       43.19      2.48 o
  -7   1  19        1.55        2.12      1.20 o
  -6   1  19       61.37       60.76      2.06 o
  -5   1  19       10.14       12.14      0.85 o
  -4   1  19        5.03        4.55      0.96 o
  -3   1  19      232.36      227.65      5.07 o
  -2   1  19      224.15      214.69      5.00 o
  -1   1  19       25.68       24.61      1.12 o
   0   1  19       15.73       15.23      0.89 o
   1   1  19       39.84       33.40      1.69 o
   2   1  19       79.86       78.80      2.36 o
   3   1  19       48.29       46.68      2.36 o
   4   1  19       15.99       15.23      1.75 o
   5   1  19      137.93      157.70      5.11 o
   6   1  19        2.36        2.19      1.93 o
   7   1  19        9.57       12.52      2.64 o
  -9   2  19       17.98       12.87      2.27 o
  -8   2  19       11.84       12.34      3.54 o
  -7   2  19       55.56       58.27      2.43 o
  -6   2  19        6.78        7.61      1.37 o
  -5   2  19       26.26       25.36      1.35 o
  -4   2  19        0.00        0.78      0.84 o
  -3   2  19      451.09      431.59      6.09 o
  -2   2  19      114.89      118.90      2.30 o
  -1   2  19      318.56      292.91      4.37 o
   0   2  19       43.61       43.48      2.59 o
   1   2  19        7.06        6.15      2.06 o
   2   2  19        0.50       -1.02      1.12 o
   3   2  19      126.29      127.93      3.38 o
   4   2  19       45.52       46.87      2.44 o
   5   2  19        4.77        6.75      1.94 o
   6   2  19       41.04       46.54      3.44 o
   7   2  19        0.79        0.98      2.21 o
  -9   3  19        3.13        2.94      2.08 o
  -8   3  19       19.09       19.59      2.54 o
  -7   3  19        0.64        2.66      1.48 o
  -6   3  19       28.01       28.73      2.50 o
  -5   3  19       32.81       38.13      2.18 o
  -4   3  19       14.99       15.00      1.34 o
  -3   3  19       77.76       77.64      2.25 o
  -2   3  19        0.38        1.21      1.50 o
  -1   3  19       36.60       34.36      1.84 o
   0   3  19      275.36      267.93      4.68 o
   1   3  19       39.06       41.52      2.25 o
   2   3  19       58.42       57.70      4.04 o
   3   3  19        0.07        2.00      1.50 o
   4   3  19       21.29       21.94      2.33 o
   5   3  19        5.64        6.95      2.11 o
   6   3  19        9.44        9.95      2.74 o
   7   3  19        3.71        5.79      3.07 o
  -8   4  19        0.07       -1.72      2.02 o
  -7   4  19       10.40       14.03      3.11 o
  -6   4  19        9.80       12.73      1.78 o
  -5   4  19        0.01       -0.03      1.18 o
  -4   4  19       18.26       17.56      1.61 o
  -3   4  19        9.68        8.81      1.32 o
  -2   4  19       27.34       27.08      1.77 o
  -1   4  19       82.15       82.15      3.49 o
   0   4  19       78.65       79.02      2.83 o
   1   4  19        2.11        2.13      1.29 o
   2   4  19        6.84       10.14      1.80 o
   3   4  19       24.10       22.54      2.94 o
   4   4  19        0.94        1.39      1.80 o
   5   4  19       10.35       13.82      2.51 o
   6   4  19        3.15        3.41      2.51 o
  -7   5  19        5.35       10.73      2.49 o
  -6   5  19        5.80        5.26      2.26 o
  -5   5  19        0.19        0.75      1.57 o
  -4   5  19       36.64       37.52      2.28 o
  -3   5  19        5.84        7.86      1.49 o
  -2   5  19        9.70       12.28      1.74 o
  -1   5  19       72.80       75.44      3.25 o
   0   5  19      120.47      119.73      3.77 o
   1   5  19        1.87        3.05      1.55 o
   2   5  19        0.35        0.52      1.45 o
   3   5  19        1.63        1.69      1.66 o
   4   5  19       66.10       82.63      6.83 o
   5   5  19       15.67       14.35      2.85 o
  -6   6  19        5.89        7.30      2.28 o
  -5   6  19        0.10        5.53      2.15 o
  -4   6  19        5.27        6.11      2.16 o
  -3   6  19        4.90        2.34      1.50 o
  -2   6  19       28.48       32.83      2.42 o
  -1   6  19        7.38        9.06      1.79 o
   0   6  19        0.65        0.80      1.81 o
   1   6  19        0.04        0.14      1.64 o
   2   6  19        2.92       -0.04      2.54 o
   3   6  19        2.14       -0.09      2.28 o
   4   6  19       10.23        9.35      2.88 o
  -5   7  19        8.24        8.91      3.06 o
  -4   7  19        0.13        0.85      3.17 o
  -3   7  19       43.83       50.21      3.32 o
  -2   7  19        1.90        1.50      1.85 o
  -1   7  19        0.62       -1.51      1.61 o
   0   7  19        2.52        3.82      3.73 o
   1   7  19        4.39        5.10      2.79 o
   2   7  19        0.06        0.00      2.32 o
   3   7  19        3.09        9.38      3.00 o
  -9   0  20        4.51        5.56      2.48 o
  -8   0  20        3.29        4.13      4.17 o
  -7   0  20        3.40        5.49      1.85 o
  -6   0  20       65.22       66.96      2.68 o
  -5   0  20      133.72      123.38      3.70 o
  -4   0  20      187.30      176.40      5.33 o
  -3   0  20        7.48        4.42      3.22 o
  -2   0  20        8.50        8.81      3.57 o
  -1   0  20       82.83       72.99      2.23 o
   0   0  20        9.16       12.15      1.87 o
   1   0  20      148.14      135.12      3.95 o
   2   0  20      113.86      104.46      5.22 o
   3   0  20       70.60       60.05      3.36 o
   4   0  20      286.62      311.20      8.20 o
   5   0  20       24.47       32.24      3.24 o
   6   0  20       13.25       13.33      3.44 o
   7   0  20        0.07       -2.32      2.79 o
  -9   1  20        1.07       -1.04      1.62 o
  -8   1  20        5.88        3.08      1.44 o
  -7   1  20        0.06        0.75      1.34 o
  -6   1  20        0.32        0.76      0.89 o
  -5   1  20        7.68        8.90      0.86 o
  -4   1  20      528.83      518.79      9.36 o
  -3   1  20        6.79        8.83      1.15 o
  -2   1  20        0.01        1.42      0.86 o
  -1   1  20       69.63       71.20      2.12 o
   0   1  20       15.63       13.11      1.07 o
   1   1  20        5.89        8.52      1.17 o
   2   1  20       35.64       32.05      1.70 o
   3   1  20        0.38        0.63      1.15 o
   4   1  20       38.67       37.65      2.27 o
   5   1  20        9.10        8.73      1.95 o
   6   1  20        1.66       -0.34      3.58 o
   7   1  20       15.00       15.55      2.82 o
  -9   2  20        0.02       -0.96      1.56 o
  -8   2  20        0.56        0.77      1.43 o
  -7   2  20        1.74        1.20      1.20 o
  -6   2  20        5.94        2.95      1.08 o
  -5   2  20        1.21       -0.16      0.79 o
  -4   2  20       29.52       30.46      1.52 o
  -3   2  20       18.25       20.19      1.35 o
  -2   2  20      518.99      475.34      6.24 o
  -1   2  20       16.89       12.93      1.38 o
   0   2  20       43.63       42.94      1.90 o
   1   2  20       57.79       53.80      2.28 o
   2   2  20       21.83       19.07      1.81 o
   3   2  20       84.76       86.16      2.87 o
   4   2  20        1.42       -0.43      1.31 o
   5   2  20        7.48        5.79      2.02 o
   6   2  20       17.04       20.52      3.17 o
   7   2  20        1.49        0.22      2.22 o
  -8   3  20       13.76       14.23      2.15 o
  -7   3  20       12.56       10.92      1.84 o
  -6   3  20        9.93       11.41      1.51 o
  -5   3  20       25.70       28.38      2.37 o
  -4   3  20        0.06        0.64      0.95 o
  -3   3  20        0.19        0.04      0.88 o
  -2   3  20        3.10        2.68      1.13 o
  -1   3  20       79.90       88.27      2.74 o
   0   3  20       34.34       37.47      2.73 o
   1   3  20      243.11      230.17      5.01 o
   2   3  20        3.01        2.20      1.87 o
   3   3  20       64.28       57.90      3.35 o
   4   3  20        0.53        0.21      1.78 o
   5   3  20        2.08       -0.28      2.15 o
   6   3  20        0.01       -2.00      2.00 o
  -8   4  20        0.23       -0.88      1.84 o
  -7   4  20       35.50       37.92      2.73 o
  -6   4  20        1.24        1.46      1.38 o
  -5   4  20       46.81       42.90      2.23 o
  -4   4  20        2.17        3.68      1.26 o
  -3   4  20       20.93       19.32      1.61 o
  -2   4  20       57.01       54.33      2.26 o
  -1   4  20        6.03        7.62      1.33 o
   0   4  20       60.79       62.49      2.61 o
   1   4  20       15.22       17.89      2.01 o
   2   4  20        5.52        6.35      1.63 o
   3   4  20        1.83       -1.43      1.43 o
   4   4  20       12.36       12.27      2.35 o
   5   4  20       18.48       24.61      2.90 o
   6   4  20        1.56       -2.36      2.36 o
  -7   5  20        1.10        2.66      2.04 o
  -6   5  20        5.94        8.23      2.00 o
  -5   5  20        0.12       -0.38      1.30 o
  -4   5  20       20.53       20.23      1.92 o
  -3   5  20        6.24        4.57      1.43 o
  -2   5  20        9.75       13.80      2.30 o
  -1   5  20        3.82        5.40      1.48 o
   0   5  20        7.74       11.65      1.75 o
   1   5  20       16.96       12.28      1.87 o
   2   5  20        8.91        5.31      1.93 o
   3   5  20       20.41       20.49      2.61 o
   4   5  20        0.06       -1.75      1.75 o
   5   5  20       11.08       16.22      2.90 o
  -6   6  20        1.68        3.38      2.13 o
  -5   6  20       31.76       31.58      3.08 o
  -4   6  20       21.75       20.93      2.17 o
  -3   6  20        3.16        4.94      1.66 o
  -2   6  20       42.31       42.38      2.65 o
  -1   6  20       23.19       28.60      2.95 o
   0   6  20        3.72        3.05      1.81 o
   1   6  20        4.13        1.99      2.67 o
   2   6  20        0.33       -0.51      2.09 o
   3   6  20        9.06       10.55      3.15 o
   4   6  20        1.32        2.44      2.61 o
  -4   7  20        5.13        2.10      2.75 o
  -3   7  20        8.33        9.47      2.24 o
  -2   7  20        3.18        2.49      1.92 o
  -1   7  20       11.98       13.02      4.99 o
   0   7  20        0.00        2.40      2.48 o
   1   7  20        1.01        1.37      2.29 o
   2   7  20       17.65       25.22      6.48 o
  -9   1  21        0.22       -0.40      1.67 o
  -8   1  21        0.01        0.26      1.26 o
  -7   1  21        8.18       10.64      1.37 o
  -6   1  21        0.01        0.10      0.88 o
  -5   1  21       39.29       38.61      1.54 o
  -4   1  21       36.33       35.95      2.48 o
  -3   1  21      162.55      153.35      4.54 o
  -2   1  21       10.87       14.73      2.55 o
  -1   1  21      149.96      143.37      2.84 o
   0   1  21        3.78        1.40      0.95 o
   1   1  21       26.04       21.42      1.65 o
   2   1  21       44.92       37.32      1.86 o
   3   1  21       83.60       84.25      2.82 o
   4   1  21        0.06       -0.94      1.26 o
   5   1  21        0.62        0.14      1.76 o
   6   1  21       14.00       13.65      2.66 o
   7   1  21        0.09       -1.61      2.18 o
  -8   2  21       37.62       45.08      2.66 o
  -7   2  21        0.00       -0.70      1.13 o
  -6   2  21        2.10        2.08      1.05 o
  -5   2  21       49.75       49.18      1.69 o
  -4   2  21        1.16        1.31      0.90 o
  -3   2  21        0.77        0.98      0.89 o
  -2   2  21        7.79        5.82      1.01 o
  -1   2  21      133.18      136.66      3.11 o
   0   2  21        2.52        3.06      1.08 o
   1   2  21        7.65        7.28      1.34 o
   2   2  21        2.22        1.10      1.23 o
   3   2  21       16.56       17.01      1.71 o
   4   2  21       14.23       10.98      1.67 o
   5   2  21        5.78        2.07      2.02 o
   6   2  21        0.12        0.14      2.09 o
  -8   3  21        2.51        2.53      1.70 o
  -7   3  21       39.60       43.98      2.59 o
  -6   3  21        0.57       -0.59      1.20 o
  -5   3  21        0.01        0.17      0.98 o
  -4   3  21       26.72       29.51      1.61 o
  -3   3  21        0.62        0.53      0.85 o
  -2   3  21        2.43        3.26      1.33 o
  -1   3  21       44.28       41.39      2.05 o
   0   3  21      208.94      210.72      4.16 o
   1   3  21       46.30       42.82      2.38 o
   2   3  21        9.77       11.21      1.74 o
   3   3  21        1.15        3.58      1.54 o
   4   3  21        2.73        5.72      1.68 o
   5   3  21        2.57       -0.07      1.98 o
   6   3  21        1.06       -0.52      2.04 o
  -7   4  21       16.40       24.55      3.39 o
  -6   4  21        5.47        3.84      1.47 o
  -5   4  21        5.43        6.70      1.45 o
  -4   4  21       13.86       11.40      1.48 o
  -3   4  21       71.59       65.93      2.48 o
  -2   4  21        1.02        0.65      1.12 o
  -1   4  21        6.00        4.76      1.32 o
   0   4  21       18.15       20.62      1.83 o
   1   4  21        8.06        8.57      2.21 o
   2   4  21       16.54       16.40      1.81 o
   3   4  21        8.89        8.19      1.86 o
   4   4  21        2.35        5.55      2.04 o
   5   4  21        0.65       -1.02      2.05 o
  -7   5  21       14.99       18.60      2.71 o
  -6   5  21       15.51       13.60      2.16 o
  -5   5  21        0.23       -0.42      1.37 o
  -4   5  21        0.04        0.91      1.35 o
  -3   5  21        0.08       -1.04      1.27 o
  -2   5  21        6.95        8.79      1.56 o
  -1   5  21        6.24        5.64      1.58 o
   0   5  21       39.90       39.11      2.51 o
   1   5  21        1.16       -0.42      1.46 o
   2   5  21       24.98       31.27      2.88 o
   3   5  21        0.00       -0.17      1.76 o
   4   5  21        9.83        7.66      2.42 o
   5   5  21        7.80        5.26      2.94 o
  -5   6  21        0.04        2.28      2.25 o
  -4   6  21       15.67       18.89      2.17 o
  -3   6  21        4.84        5.93      2.00 o
  -2   6  21        0.01        2.60      1.62 o
  -1   6  21        1.13        2.27      1.61 o
   0   6  21        2.80        1.81      1.80 o
   1   6  21        0.55        2.32      1.90 o
   2   6  21        0.01       -0.40      2.13 o
   3   6  21        3.97        2.46      2.45 o
  -3   7  21        0.09       -0.03      1.87 o
  -2   7  21       24.99       24.63      2.76 o
  -1   7  21        0.30       -0.35      2.07 o
   0   7  21        4.99        0.20      2.24 o
   1   7  21        9.59       10.87      2.88 o
  -8   0  22       16.58       16.55      2.58 o
  -7   0  22        0.28        0.79      1.65 o
  -6   0  22       18.87       18.25      1.64 o
  -5   0  22      158.79      140.55      5.80 o
  -4   0  22      136.23      134.87      4.74 o
  -3   0  22        0.26        4.18      3.79 o
  -2   0  22       93.83      108.90      9.00 o
  -1   0  22       56.75       52.35      4.33 o
   0   0  22       32.35       34.71      2.77 o
   1   0  22       93.88       84.82      3.27 o
   2   0  22        0.06       -1.26      1.26 o
   3   0  22      115.66      107.51      4.49 o
   4   0  22      108.13      105.07      4.73 o
   5   0  22       87.39       90.59     14.29 o
   6   0  22       18.03       23.49      4.34 o
  -8   1  22       13.92       16.87      1.86 o
  -7   1  22        0.00       -0.13      1.06 o
  -6   1  22       32.62       29.38      1.64 o
  -5   1  22       33.06       35.93      1.52 o
  -4   1  22        9.33        9.86      1.75 o
  -3   1  22      645.76      632.79     18.88 o
  -2   1  22       15.86       20.74      2.57 o
  -1   1  22        9.13        9.45      1.99 o
   0   1  22        2.23        2.56      0.92 o
   1   1  22       47.17       48.85      2.16 o
   2   1  22       56.28       54.46      2.19 o
   3   1  22        0.03        0.72      1.17 o
   4   1  22        1.40        0.66      1.26 o
   5   1  22       28.49       24.95      2.99 o
   6   1  22       11.69        8.65      3.17 o
  -8   2  22        3.01        5.79      1.63 o
  -7   2  22        0.25       -1.12      1.12 o
  -6   2  22        5.19        3.49      1.09 o
  -5   2  22        3.34        4.05      0.92 o
  -4   2  22        2.77        1.31      0.92 o
  -3   2  22       44.66       45.82      1.76 o
  -2   2  22        5.51        5.44      0.97 o
  -1   2  22       51.09       46.85      1.95 o
   0   2  22       61.66       54.63      2.25 o
   1   2  22        3.14        3.80      1.25 o
   2   2  22        3.18        3.19      1.41 o
   3   2  22        6.81        6.11      1.39 o
   4   2  22        7.57       10.46      1.71 o
   5   2  22        4.10        5.76      2.16 o
   6   2  22       14.77       16.71      2.80 o
  -8   3  22        0.35        1.68      1.71 o
  -7   3  22        0.06        2.08      1.52 o
  -6   3  22        7.55       10.80      1.49 o
  -5   3  22        5.89        6.88      1.24 o
  -4   3  22        1.00        0.51      1.16 o
  -3   3  22        5.27        3.19      0.96 o
  -2   3  22       70.80       64.77      2.98 o
  -1   3  22       27.65       25.06      1.80 o
   0   3  22      122.44      124.94      4.40 o
   1   3  22       19.61       23.23      1.98 o
   2   3  22        1.95        2.28      1.81 o
   3   3  22        9.72       12.26      1.95 o
   4   3  22       19.96       25.38      3.91 o
   5   3  22       21.82       32.28      3.18 o
   6   3  22       10.23       10.42      2.88 o
  -7   4  22       16.34       18.44      2.27 o
  -6   4  22        0.11       -0.68      1.41 o
  -5   4  22        0.84        0.59      1.47 o
  -4   4  22        4.54        3.24      1.24 o
  -3   4  22        0.70        1.42      1.15 o
  -2   4  22       61.30       51.51      3.20 o
  -1   4  22       26.38       23.16      1.84 o
   0   4  22       13.05       12.99      1.71 o
   1   4  22        1.19        2.76      2.09 o
   2   4  22        1.58        2.23      1.63 o
   3   4  22        6.74        9.81      2.34 o
   4   4  22       26.84       25.28      2.99 o
   5   4  22        0.61        1.17      2.09 o
  -6   5  22        1.37        2.79      1.64 o
  -5   5  22        0.06       -0.25      1.37 o
  -4   5  22        4.83        5.04      1.46 o
  -3   5  22        8.32        7.52      1.91 o
  -2   5  22        0.07       -0.45      1.57 o
  -1   5  22       22.55       26.10      2.13 o
   0   5  22       30.33       31.71      2.39 o
   1   5  22       15.77       13.01      2.03 o
   2   5  22        0.48        1.85      1.80 o
   3   5  22        0.25        0.76      1.85 o
   4   5  22        7.77        9.99      2.45 o
  -5   6  22        9.55        9.44      2.40 o
  -4   6  22        2.09        3.77      1.77 o
  -3   6  22        0.99        2.78      1.70 o
  -2   6  22       53.97       61.86      3.11 o
  -1   6  22       13.93       15.38      2.87 o
   0   6  22        9.30       10.79      2.28 o
   1   6  22        3.00       -0.66      1.90 o
   2   6  22        0.16        0.49      2.25 o
   3   6  22        3.30        1.26      2.49 o
  -2   7  22        3.13        2.69      2.01 o
  -1   7  22        1.73       -0.03      2.18 o
   0   7  22       15.42       21.55      3.16 o
  -8   1  23        8.05        9.46      1.65 o
  -7   1  23        0.01       -0.71      1.08 o
  -6   1  23       16.51       19.50      1.33 o
  -5   1  23        3.24        3.59      0.90 o
  -4   1  23       65.30       60.45      5.04 o
  -3   1  23       68.55       71.42      3.92 o
  -2   1  23      105.14       95.19      6.03 o
  -1   1  23       16.72       21.60      1.58 o
   0   1  23       10.64       11.49      1.21 o
   1   1  23      124.74      116.55      3.24 o
   2   1  23        9.41        9.19      1.93 o
   3   1  23        0.78        1.16      1.20 o
   4   1  23       31.25       31.10      2.23 o
   5   1  23        3.29        2.85      2.73 o
   6   1  23        5.52        3.31      2.26 o
  -8   2  23       11.99       13.03      1.91 o
  -7   2  23        3.92        5.05      1.32 o
  -6   2  23       37.08       42.35      1.88 o
  -5   2  23        0.00        0.68      0.79 o
  -4   2  23       11.21        9.73      1.16 o
  -3   2  23       15.31       15.27      1.29 o
  -2   2  23       25.51       24.16      2.18 o
  -1   2  23      106.79      104.13      3.54 o
   0   2  23        0.01       -0.24      1.23 o
   1   2  23       17.57       20.93      2.54 o
   2   2  23       29.49       27.02      2.11 o
   3   2  23        7.31        8.76      1.83 o
   4   2  23        0.03        2.70      1.50 o
   5   2  23       25.56       28.87      4.06 o
   6   2  23        2.18        3.52      2.25 o
  -7   3  23       10.22       10.71      1.79 o
  -6   3  23       16.97       17.86      1.69 o
  -5   3  23        1.28        2.36      1.18 o
  -4   3  23        6.22        3.85      1.03 o
  -3   3  23        5.01        4.78      1.70 o
  -2   3  23       51.81       58.30      2.43 o
  -1   3  23       34.42       43.18      2.18 o
   0   3  23        7.22       10.82      1.59 o
   1   3  23        0.15        2.32      1.41 o
   2   3  23       16.98       16.20      2.30 o
   3   3  23        2.81        0.98      1.62 o
   4   3  23        0.52        1.23      2.21 o
   5   3  23        0.03        2.31      2.10 o
  -7   4  23        8.53       13.28      3.73 o
  -6   4  23       13.58       13.83      1.79 o
  -5   4  23        0.43        1.28      1.20 o
  -4   4  23        5.48        9.07      1.40 o
  -3   4  23        3.40        5.16      1.26 o
  -2   4  23        0.46        0.18      1.13 o
  -1   4  23       10.22       12.22      1.59 o
   0   4  23        6.91        4.15      1.70 o
   1   4  23        3.24        3.52      2.00 o
   2   4  23        3.03        0.95      1.42 o
   3   4  23       13.28       13.98      3.20 o
   4   4  23        6.67        7.24      2.43 o
   5   4  23        0.77        5.62      3.51 o
  -6   5  23        3.15        3.81      1.81 o
  -5   5  23       14.40       16.69      1.94 o
  -4   5  23        0.76       -0.28      1.33 o
  -3   5  23        1.80        1.40      1.45 o
  -2   5  23        2.98        2.44      1.72 o
  -1   5  23        2.48        2.69      1.49 o
   0   5  23       13.70        7.91      1.80 o
   1   5  23        2.87        2.90      1.65 o
   2   5  23        0.00       -1.18      1.78 o
   3   5  23        1.11        0.48      1.83 o
   4   5  23        0.64        2.40      3.49 o
  -4   6  23        6.71        8.69      2.03 o
  -3   6  23       26.35       24.79      2.34 o
  -2   6  23        0.17       -1.50      1.50 o
  -1   6  23        4.37        4.08      1.89 o
   0   6  23       38.31       54.17      3.51 o
   1   6  23       13.67       13.38      2.65 o
   2   6  23        1.33        3.07      2.37 o
  -8   0  24        2.66        5.16      2.72 o
  -7   0  24       11.17       12.93      2.08 o
  -6   0  24       40.24       33.89      1.93 o
  -5   0  24       28.47       28.41      2.59 o
  -4   0  24      380.80      381.19     18.29 o
  -3   0  24        5.56        4.40      4.40 o
  -2   0  24       14.04        5.45      3.97 o
  -1   0  24       29.77       31.54      3.39 o
   0   0  24      109.45      111.87      4.90 o
   1   0  24       14.31       10.66      3.43 o
   2   0  24       91.64       75.05      4.36 o
   3   0  24       78.43       74.97      3.98 o
   4   0  24        0.77       -1.71      1.71 o
   5   0  24        0.05        0.02      2.70 o
   6   0  24        7.78        6.29      4.82 o
  -8   1  24        0.25        0.57      1.37 o
  -7   1  24       19.02       20.39      2.01 o
  -6   1  24        0.27        0.39      0.89 o
  -5   1  24      117.00      119.64      2.56 o
  -4   1  24        2.82        1.53      1.48 o
  -3   1  24       18.83       18.83      1.89 o
  -2   1  24       42.09       37.33      2.47 o
  -1   1  24        4.61        5.62      0.96 o
   0   1  24        0.07        1.27      1.06 o
   1   1  24        5.75        5.17      1.32 o
   2   1  24       18.82       17.65      1.60 o
   3   1  24       16.39       15.76      1.71 o
   4   1  24       13.89       15.73      1.93 o
   5   1  24       21.33       20.33      2.82 o
  -8   2  24        0.10       -0.92      1.59 o
  -7   2  24       12.34       14.52      1.99 o
  -6   2  24       29.27       35.30      2.10 o
  -5   2  24        9.45        9.72      1.29 o
  -4   2  24        0.89        1.14      0.90 o
  -3   2  24        0.72        2.23      1.12 o
  -2   2  24       26.23       22.08      1.36 o
  -1   2  24       19.94       24.62      1.93 o
   0   2  24        0.59       -0.31      1.04 o
   1   2  24       54.85       60.94      2.62 o
   2   2  24        0.21        0.78      1.36 o
   3   2  24       14.10       10.18      1.67 o
   4   2  24        0.04        1.94      1.44 o
   5   2  24        0.18        0.47      2.02 o
  -7   3  24        5.66        7.73      2.04 o
  -6   3  24       14.91       19.62      1.76 o
  -5   3  24        4.47        4.25      1.21 o
  -4   3  24        1.56        1.52      0.98 o
  -3   3  24        4.45        3.32      0.98 o
  -2   3  24      111.71      113.01      3.36 o
  -1   3  24      121.95      113.44      3.33 o
   0   3  24        5.38        5.30      1.41 o
   1   3  24        1.13       -0.47      1.46 o
   2   3  24       13.94       13.95      1.94 o
   3   3  24       40.86       52.81      2.72 o
   4   3  24        0.23        1.53      2.02 o
   5   3  24        2.18        3.13      2.31 o
  -6   4  24        3.36        6.18      1.59 o
  -5   4  24        1.44        1.13      1.79 o
  -4   4  24        0.99        3.51      1.25 o
  -3   4  24        3.75        4.24      1.27 o
  -2   4  24        6.05        4.57      1.33 o
  -1   4  24        0.02        1.65      1.38 o
   0   4  24       11.14        8.04      1.63 o
   1   4  24       15.39       18.12      2.16 o
   2   4  24       31.07       37.17      2.72 o
   3   4  24        2.52        3.85      2.09 o
   4   4  24        4.13        7.40      2.38 o
  -5   5  24        4.25        3.44      1.56 o
  -4   5  24        0.41        0.36      1.40 o
  -3   5  24        0.00        0.64      1.32 o
  -2   5  24       29.89       29.35      2.30 o
  -1   5  24       46.73       49.59      2.72 o
   0   5  24       14.11       21.39      2.25 o
   1   5  24       26.43       29.63      2.58 o
   2   5  24        1.40        3.90      2.00 o
   3   5  24        2.31        3.84      2.09 o
  -4   6  24        3.98        3.68      3.99 o
  -3   6  24        1.93        1.86      1.60 o
  -2   6  24        1.04        0.05      1.60 o
  -1   6  24       20.94       18.67      2.55 o
   0   6  24        0.10        2.29      2.02 o
   1   6  24        1.01       -0.01      2.07 o
  -7   1  25        2.78        4.02      1.17 o
  -6   1  25       14.30       13.84      1.18 o
  -5   1  25        0.06        0.71      1.02 o
  -4   1  25        3.32        1.51      2.19 o
  -3   1  25        2.75        0.10      1.26 o
  -2   1  25        0.91        2.28      1.44 o
  -1   1  25       85.47       76.56      2.18 o
   0   1  25        0.11       -1.48      1.73 o
   1   1  25        4.98        2.53      1.21 o
   2   1  25        4.38        3.53      1.20 o
   3   1  25        3.83        4.47      1.42 o
   4   1  25        2.04        2.73      1.47 o
   5   1  25        6.14        7.94      2.33 o
  -7   2  25        0.06       -0.50      1.13 o
  -6   2  25        1.61        2.98      1.32 o
  -5   2  25       48.91       56.82      2.29 o
  -4   2  25        1.36        2.07      1.23 o
  -3   2  25       32.85       30.42      4.73 o
  -2   2  25       22.31       19.92      1.43 o
  -1   2  25       17.18       16.95      1.79 o
   0   2  25        0.09        0.56      1.12 o
   1   2  25        4.07        7.20      1.50 o
   2   2  25       16.56       19.71      2.85 o
   3   2  25        1.02       -0.90      1.32 o
   4   2  25        5.59        2.32      1.74 o
   5   2  25        1.04        1.33      2.06 o
  -7   3  25       10.89       11.69      1.86 o
  -6   3  25        7.00        7.32      1.46 o
  -5   3  25        2.47        3.03      1.20 o
  -4   3  25        0.21        0.47      0.99 o
  -3   3  25        0.31       -0.79      0.99 o
  -2   3  25        1.50        2.80      1.84 o
  -1   3  25        6.24        3.39      1.30 o
   0   3  25        0.00       -0.91      1.23 o
   1   3  25       30.71       34.23      2.12 o
   2   3  25       13.33       19.51      2.23 o
   3   3  25        1.37        3.88      1.56 o
   4   3  25        0.37       -1.02      1.91 o
  -6   4  25       11.43       14.17      1.87 o
  -5   4  25        4.14        4.07      1.46 o
  -4   4  25        2.14        2.58      1.26 o
  -3   4  25        7.49        5.41      1.60 o
  -2   4  25        4.15        3.31      1.29 o
  -1   4  25        0.22        0.41      1.22 o
   0   4  25        3.97        4.64      1.85 o
   1   4  25        0.37        3.12      1.71 o
   2   4  25       40.09       43.02      2.65 o
   3   4  25        0.69       -0.59      1.74 o
  -5   5  25        0.77        1.49      1.48 o
  -4   5  25        0.38        0.82      1.40 o
  -3   5  25        4.56        6.66      1.55 o
  -2   5  25        1.10        0.51      1.64 o
  -1   5  25       31.58       41.98      2.61 o
   0   5  25       15.59       12.79      2.04 o
   1   5  25        0.06       -0.67      1.63 o
   2   5  25        5.66        6.15      2.22 o
  -2   6  25        0.06       -0.78      1.71 o
  -1   6  25        0.38        2.99      1.89 o
   0   6  25        4.15        4.71      2.20 o
  -7   0  26       63.38       65.76      3.59 o
  -6   0  26       42.03       46.90      3.37 o
  -5   0  26       83.25       75.53      3.74 o
  -4   0  26       94.85      108.76     10.49 o
  -3   0  26       53.38       53.18      7.68 o
  -2   0  26       33.49       35.16      6.46 o
  -1   0  26        0.00       -0.68      1.97 o
   0   0  26        1.20        1.82      1.30 o
   1   0  26        2.13        2.95      2.39 o
   2   0  26       30.20       21.23      2.47 o
   3   0  26        0.66       -0.14      2.02 o
   4   0  26       10.78       16.25      2.83 o
   5   0  26        0.40        1.62      3.89 o
  -7   1  26        2.32       -0.16      1.09 o
  -6   1  26        5.14        6.59      1.03 o
  -5   1  26       24.28       25.05      2.95 o
  -4   1  26       24.59       24.07      4.45 o
  -3   1  26       10.31       12.86      1.67 o
  -2   1  26        1.02        0.52      1.59 o
  -1   1  26       14.73       12.58      1.59 o
   0   1  26       58.83       51.61      2.56 o
   1   1  26        3.53        2.51      1.67 o
   2   1  26        1.95        3.82      1.31 o
   3   1  26        4.92        5.19      1.60 o
   4   1  26        0.73        1.80      1.50 o
  -7   2  26        0.20        1.88      1.37 o
  -6   2  26        3.65        3.03      1.17 o
  -5   2  26        1.72        3.61      1.44 o
  -4   2  26       10.03       13.66      1.59 o
  -3   2  26        1.71        0.97      1.14 o
  -2   2  26       46.93       46.17      1.84 o
  -1   2  26        4.26        6.95      1.48 o
   0   2  26       23.85       27.06      2.30 o
   1   2  26        3.59        4.97      1.50 o
   2   2  26        0.07        0.65      1.19 o
   3   2  26        0.59       -0.20      1.37 o
   4   2  26        1.30        1.09      1.72 o
  -6   3  26        2.06        2.06      1.29 o
  -5   3  26        0.15        1.29      1.04 o
  -4   3  26        3.85        3.11      1.01 o
  -3   3  26        0.20        0.84      0.94 o
  -2   3  26        0.20        0.79      1.25 o
  -1   3  26        1.59        0.25      1.26 o
   0   3  26        0.28       -0.04      1.33 o
   1   3  26       16.41       22.15      1.89 o
   2   3  26        3.27        3.90      1.80 o
   3   3  26       15.13       20.61      3.26 o
   4   3  26        0.35        1.21      2.06 o
  -5   4  26        0.12       -0.85      1.21 o
  -4   4  26        0.74        1.68      1.22 o
  -3   4  26       15.82       20.86      1.76 o
  -2   4  26        4.19        3.94      1.34 o
  -1   4  26        0.29       -1.21      1.21 o
   0   4  26        3.60        2.62      1.71 o
   1   4  26       15.39       17.10      2.17 o
   2   4  26       30.25       29.19      2.44 o
   3   4  26        8.95       11.89      2.19 o
  -4   5  26        0.32        2.22      1.44 o
  -3   5  26        4.18        5.52      2.39 o
  -2   5  26        2.16        5.16      1.61 o
  -1   5  26       13.65       15.49      2.03 o
   0   5  26        7.78        6.16      1.78 o
   1   5  26        1.65        0.00      2.37 o
  -7   1  27        1.43       -0.32      2.25 o
  -6   1  27        4.57        4.27      1.10 o
  -5   1  27       10.76       10.77      1.40 o
  -4   1  27        9.19       13.57      2.01 o
  -3   1  27        4.94        8.50      2.15 o
  -2   1  27        1.03        0.29      1.28 o
  -1   1  27        4.18        4.55      1.03 o
   0   1  27       10.24        8.17      1.44 o
   1   1  27       10.83       13.69      1.64 o
   2   1  27        8.42        6.01      1.40 o
   3   1  27        0.01       -0.42      1.29 o
   4   1  27        0.18        0.95      1.73 o
  -6   2  27       13.56       13.64      3.09 o
  -5   2  27        1.30        4.29      2.77 o
  -4   2  27        0.07        0.78      1.25 o
  -3   2  27        2.90        4.03      1.24 o
  -2   2  27        0.05       -0.24      1.14 o
  -1   2  27       23.01       23.77      1.73 o
   0   2  27       16.39       14.85      1.90 o
   1   2  27       33.93       37.33      3.85 o
   2   2  27        3.84        5.41      1.46 o
   3   2  27        2.23        2.77      1.52 o
   4   2  27        4.16        4.52      2.78 o
  -6   3  27       36.31       43.08      2.22 o
  -5   3  27       26.27       35.04      1.88 o
  -4   3  27        0.77        1.65      1.01 o
  -3   3  27        0.14       -0.80      0.92 o
  -2   3  27        6.97        9.59      1.51 o
  -1   3  27        1.37        0.79      1.29 o
   0   3  27       48.92       47.88      2.60 o
   1   3  27        2.61        7.15      1.53 o
   2   3  27        8.02        7.95      1.88 o
   3   3  27        0.47       -1.19      1.65 o
  -5   4  27        2.68        3.18      1.45 o
  -4   4  27        0.35        0.68      1.29 o
  -3   4  27        5.51        3.06      1.68 o
  -2   4  27        1.07        1.05      1.32 o
  -1   4  27        0.19        0.42      1.33 o
   0   4  27        8.93        7.15      3.18 o
   1   4  27       11.40       15.16      2.83 o
   2   4  27        8.55        8.94      2.03 o
  -3   5  27        0.73        1.54      1.54 o
  -2   5  27        7.66        7.90      1.71 o
  -1   5  27        2.46        2.19      1.63 o
   0   5  27       22.65       30.58      2.58 o
  -6   0  28       41.56       38.28      4.64 o
  -4   0  28       22.32       15.16      5.80 o
  -3   0  28        0.55       -4.08      4.08 o
  -2   0  28        0.40        1.96      4.48 o
  -1   0  28       12.49       13.73      3.24 o
   0   0  28        2.95        3.37      1.70 o
   1   0  28        3.54        0.91      1.62 o
   2   0  28        0.81        1.38      2.18 o
   3   0  28        7.45        6.66      3.81 o
  -6   1  28        7.55        7.63      1.41 o
  -5   1  28       13.59       13.61      9.17 o
  -4   1  28        0.74        4.76      3.29 o
  -3   1  28        4.71        5.80      3.36 o
  -2   1  28        0.20        0.69      2.89 o
  -1   1  28        0.26        0.60      0.80 o
   0   1  28        7.82       10.72      1.59 o
   1   1  28       19.51       13.66      1.54 o
   2   1  28        2.70        4.48      1.60 o
   3   1  28        1.73        1.60      1.46 o
  -6   2  28        8.41        5.56      1.55 o
  -5   2  28        4.23        4.59      1.66 o
  -4   2  28        8.94       14.58      3.54 o
  -3   2  28        3.69        4.56      1.54 o
  -2   2  28        3.15        7.65      1.48 o
  -1   2  28        2.81        0.55      1.93 o
   0   2  28        5.48        6.54      1.33 o
   1   2  28       13.05       10.75      2.79 o
   2   2  28        1.12        2.23      1.47 o
   3   2  28       11.69       13.25      1.91 o
  -5   3  28        9.23       10.34      1.73 o
  -4   3  28        0.76        1.36      1.23 o
  -3   3  28        6.44        8.26      1.95 o
  -2   3  28       12.51       13.74      1.66 o
  -1   3  28        1.43        1.80      1.57 o
   0   3  28        5.41        6.09      1.61 o
   1   3  28        4.17        4.50      1.50 o
   2   3  28        8.87       11.36      2.11 o
  -4   4  28       10.53       12.85      1.61 o
  -3   4  28       35.16       50.75      2.97 o
  -2   4  28       15.64       15.23      1.78 o
  -1   4  28       24.39       24.01      2.05 o
   0   4  28       19.93       19.06      3.05 o
   1   4  28        5.84        6.77      1.96 o
  -5   1  29       17.25       18.47      2.97 o
  -4   1  29        4.87        2.74      3.36 o
  -3   1  29        3.41        4.02      3.38 o
  -2   1  29        9.59       14.40      3.87 o
  -1   1  29        0.83        0.71      0.94 o
   0   1  29        0.00        1.92      1.24 o
   1   1  29        2.44        2.05      1.25 o
   2   1  29       13.63       17.96      1.85 o
  -5   2  29        5.06        7.40      1.76 o
  -4   2  29        0.94       -0.57      1.45 o
  -3   2  29        0.14        1.96      1.25 o
  -2   2  29        0.25        1.48      2.49 o
  -1   2  29       48.90       41.71      3.58 o
   0   2  29        8.11        5.99      1.35 o
   1   2  29        1.01        0.28      1.46 o
   2   2  29        5.89        7.28      1.66 o
  -4   3  29        3.55        6.03      1.44 o
  -3   3  29        1.76        4.46      1.50 o
  -2   3  29        0.38        1.07      1.65 o
  -1   3  29        0.26       -0.57      1.25 o
   0   3  29       13.08       14.75      2.46 o
   1   3  29        0.41       -0.61      1.35 o
  -2   4  29       14.82       15.02      2.79 o
  -1   4  29        9.83        7.75      1.70 o
  -4   0  30        1.36       -1.91      4.90 o
  -3   0  30        3.35        1.91      4.63 o
  -2   0  30       18.82        8.03      5.40 o
  -1   0  30        0.76        3.05      2.44 o
   0   0  30       29.93       26.68      2.33 o
   1   0  30       67.78       71.13      3.75 o
   2   0  30       15.50       12.86      2.55 o
  -4   1  30        9.08        8.79      5.63 o
  -3   1  30       24.28       27.72      8.42 o
  -2   1  30        8.35       10.03      1.69 o
  -1   1  30        1.72        2.59      1.32 o
   0   1  30        0.31       -0.73      1.39 o
   1   1  30        0.54        0.40      1.23 o
   2   1  30        6.48        5.86      4.29 o
  -4   2  30        0.15       -0.28      1.91 o
  -3   2  30        2.80        4.99      2.19 o
  -2   2  30        0.12        2.32      1.35 o
  -1   2  30        0.02        0.52      1.64 o
   0   2  30       17.41       26.09      2.12 o
   1   2  30        0.54        0.15      1.27 o
  -3   3  30        8.68        5.42      1.92 o
  -2   3  30        1.09        2.77      1.72 o
  -1   3  30        3.76        4.53      1.47 o
   0   3  30        0.00        0.34      2.06 o
  -3   1  31        1.03        3.08      3.72 o
  -2   1  31        9.70       12.79      4.42 o
  -1   1  31        4.09        7.38      1.53 o
   0   1  31        0.00        1.16      1.13 o
  -2   2  31        5.47        6.78      2.56 o
  -1   2  31       16.78       16.74      2.12 o
 
